# Supplementary material for: Ago-RIP-Seq identifies Polycomb repressive complex I member CBX7 as a major target of miR-375 in prostate cancer progression
Source: Oncotarget. 2016 Jul 20;7(37):59589–603. doi: 10.18632/oncotarget.10729 (PMC5312160; doi:10.18632/oncotarget.10729)
Supplement: Supplementary file 2 [file oncotarget-07-59589-s002.xls]

## Sheet: Tabelle1
Supplementary Table 2
Genes upregulated upon miR-375 expression				Genes downregulated upon miR-375 expression
Gene Symbol	Gene ID	log2FC		Gene Symbol	Gene ID	log2FC
RP11-1094H24.4	ENSG00000246640.1	10.2826		FGB	ENSG00000171564.7	-10.5402
AP001058.3	ENSG00000232698.1	9.96164		AQP7P1	ENSG00000186466.3	-10.2867
SKIDA1	ENSG00000180592.12	9.78271		TTC18	ENSG00000156042.13	-9.72892
ZFP28	ENSG00000196867.3	9.74958		CTC-246B18.10	ENSG00000269246.1	-9.21388
HIC2	ENSG00000169635.5	9.70525		SALL2	ENSG00000165821.7	-9.18571
PRSS35	ENSG00000146250.5	9.47151		RP11-730G20.2	ENSG00000253341.1	-9.15477
FZD2	ENSG00000180340.5	9.46279		GPR156	ENSG00000175697.6	-9.0239
PVRL4	ENSG00000143217.7	9.41384		PRRT3-AS1	ENSG00000230082.1	-8.93767
RP11-572M11.3	ENSG00000243795.1	9.38556		RP11-98L4.1	ENSG00000215319.2	-8.90971
ZNF571	ENSG00000180479.9	9.36042		COL11A2	ENSG00000204248.6	-8.9048
ASPHD2	ENSG00000128203.6	9.35544		RP11-392A22.2	ENSG00000240875.1	-8.84085
LIMD1-AS1	ENSG00000230530.1	9.32239		XXyac-YM21GA2.4	ENSG00000234460.1	-8.69189
EIF5A2	ENSG00000163577.3	9.26977		RP11-626H12.3	ENSG00000248844.2	-8.66405
EGLN2	ENSG00000269858.1	9.16014		AC093734.13	ENSG00000241181.1	-8.57204
LRAT	ENSG00000121207.7	9.15741		AC019117.2	ENSG00000236039.1	-8.55356
MIR375	ENSG00000198973.2	9.15179		AC005789.11	ENSG00000267473.1	-8.53406
AADAT	ENSG00000109576.9	9.13412		ADAMTS7	ENSG00000136378.10	-8.50467
FBXL4	ENSG00000112234.3	9.12623		KRT17	ENSG00000128422.11	-8.48625
KRT6B	ENSG00000185479.5	9.12143		KB-1980E6.3	ENSG00000253633.1	-8.47558
CTC-444N24.6	ENSG00000267871.1	9.10979		AC012146.7	ENSG00000234327.2	-8.45982
RPL29P14	ENSG00000241112.1	9.10879		DGKH	ENSG00000102780.11	-8.44667
AC025278.1	ENSG00000204752.3	9.07762		RP4-635E18.6	ENSG00000230337.1	-8.43415
RP11-148B18.4	ENSG00000236098.1	9.0245		RP1-69M21.2	ENSG00000235643.1	-8.39705
RP11-705C15.2	ENSG00000256594.2	9.009		TTC30A	ENSG00000197557.5	-8.38187
ELOVL4	ENSG00000118402.5	9.00598		AC073063.1	ENSG00000214314.1	-8.35647
FAM203A	ENSG00000235173.2	8.99139		HPX	ENSG00000110169.6	-8.35482
SNORD14E	ENSG00000200879.1	8.9818		CTB-51J22.1	ENSG00000232415.1	-8.35074
USP46	ENSG00000109189.7	8.97198		TPT1-AS1	ENSG00000170919.11	-8.34102
CTD-2292P10.4	ENSG00000253741.1	8.95766		RP11-575G13.2	ENSG00000257803.2	-8.3365
D2HGDH	ENSG00000180902.12	8.95015		RAI2	ENSG00000131831.12	-8.33615
SWSAP1	ENSG00000173928.2	8.94875		IGFBP2	ENSG00000115457.5	-8.33048
IGBP1P4	ENSG00000250325.1	8.91138		CFB	ENSG00000243649.4	-8.31636
AKR1B15	ENSG00000227471.4	8.88826		SUGT1P	ENSG00000226823.1	-8.3114
SCIN	ENSG00000006747.10	8.88748		VMO1	ENSG00000182853.7	-8.30356
U52111.14	ENSG00000232725.1	8.87668		C10orf67	ENSG00000179133.7	-8.29822
C20orf195	ENSG00000125531.5	8.86007		RPL23AP53	ENSG00000223508.4	-8.28164
FBXO48	ENSG00000204923.2	8.84576		RP11-365F18.1	ENSG00000228360.1	-8.26824
TSTD1	ENSG00000215845.6	8.84295		C12orf55	ENSG00000188596.4	-8.26614
PEX11B	ENSG00000131779.6	8.8423		AP000974.1	ENSG00000215504.2	-8.22491
RP11-576I22.2	ENSG00000231407.1	8.83545		RAB4B	ENSG00000167578.12	-8.21911
SNPH	ENSG00000101298.9	8.78529		FAM86EP	ENSG00000251669.1	-8.2171
RP11-290H9.4	ENSG00000263293.1	8.78479		LYPD6B	ENSG00000150556.12	-8.20734
TTLL7	ENSG00000137941.12	8.78207		RP1-168L15.5	ENSG00000261420.1	-8.19448
NPHP4	ENSG00000131697.13	8.7813		PCDHGB6	ENSG00000253305.1	-8.15403
LINC00174	ENSG00000179406.6	8.7563		LRRIQ1	ENSG00000133640.13	-8.13499
ZNF763	ENSG00000197054.7	8.73579		GLB1L	ENSG00000163521.11	-8.11652
RP11-435O5.5	ENSG00000271155.1	8.73096		PLCG2	ENSG00000197943.5	-8.1077
POLH	ENSG00000170734.7	8.72652		RP11-254I22.1	ENSG00000250551.1	-8.09585
ZNF112	ENSG00000062370.12	8.71587		ARL17A	ENSG00000185829.11	-8.0831
KB-431C1.4	ENSG00000246263.2	8.67764		RP5-842K24.2	ENSG00000232160.1	-8.07974
ANKRD36B	ENSG00000196912.8	8.66362		U1	ENSG00000201699.1	-8.07944
COLEC11	ENSG00000118004.13	8.66338		RP11-739L10.1	ENSG00000265943.1	-8.0661
HP	ENSG00000257017.4	8.63097		TEX15	ENSG00000133863.2	-8.063
TXK	ENSG00000074966.6	8.62836		AC006481.1	ENSG00000232790.2	-8.05633
ZNF214	ENSG00000149050.5	8.60561		SLAIN1	ENSG00000139737.16	-8.04966
DNAJC27-AS1	ENSG00000224165.1	8.59772		B4GALNT3	ENSG00000139044.6	-8.03052
C5orf54	ENSG00000221886.3	8.59635		FAM155A	ENSG00000204442.1	-7.98383
RP1-228H13.5	ENSG00000260920.1	8.58219		HNF1B	ENSG00000108753.7	-7.9563
KLRG2	ENSG00000188883.4	8.57463		LINC00337	ENSG00000225077.2	-7.94737
RP11-64P12.8	ENSG00000217576.6	8.53324		NBPF20	ENSG00000203832.6	-7.94474
C10orf32	ENSG00000166275.11	8.52591		AC099342.1	ENSG00000226097.1	-7.94137
RP11-582E3.4	ENSG00000256625.1	8.51884		RP11-752G15.8	ENSG00000259442.1	-7.93992
TTC9B	ENSG00000174521.7	8.51393		EXD1	ENSG00000178997.7	-7.93049
CBX8	ENSG00000141570.6	8.50771		AC012531.25	ENSG00000260597.1	-7.92242
STOML1	ENSG00000067221.9	8.49721		AC074091.13	ENSG00000205334.2	-7.92058
SULT1B1	ENSG00000173597.3	8.49365		HSF4	ENSG00000102878.10	-7.92001
RP11-88I21.1	ENSG00000239620.1	8.48995		LINC00158	ENSG00000185433.4	-7.91928
HHIPL2	ENSG00000143512.8	8.46145		C1orf138	ENSG00000203804.3	-7.91869
ARHGAP6	ENSG00000047648.17	8.44546		RP11-157E16.1	ENSG00000270207.1	-7.90563
RP11-209D14.4	ENSG00000266126.1	8.44233		RP11-638L3.1	ENSG00000265533.1	-7.89924
C4orf47	ENSG00000205129.4	8.42914		RP11-483P21.2	ENSG00000260228.1	-7.89571
PPP1R12B	ENSG00000077157.15	8.41769		BCDIN3D-AS1	ENSG00000258057.1	-7.88977
AC090505.3	ENSG00000244576.1	8.41543		RP11-3D4.3	ENSG00000259408.1	-7.86855
CTBP1-AS1	ENSG00000196810.4	8.41153		C11orf65	ENSG00000166323.8	-7.86736
TCTE3	ENSG00000184786.4	8.40538		SYN2	ENSG00000157152.12	-7.86712
TMEM17	ENSG00000186889.5	8.39438		FLI1	ENSG00000151702.11	-7.86099
AP000688.8	ENSG00000231106.1	8.38942		ACVR2B-AS1	ENSG00000229589.1	-7.86009
FAT4	ENSG00000196159.7	8.3891		VANGL2	ENSG00000162738.5	-7.86007
RP11-381K20.2	ENSG00000250159.2	8.38494		RP11-316M1.12	ENSG00000259357.1	-7.85784
JAZF1	ENSG00000153814.7	8.37698		ZNF20	ENSG00000132010.11	-7.85347
MIR3916	ENSG00000263568.1	8.34021		TCAP	ENSG00000173991.5	-7.84509
DNHD1	ENSG00000179532.8	8.33894		AP000640.10	ENSG00000254477.1	-7.83999
AC092641.2	ENSG00000227176.1	8.33766		ATP8B5P	ENSG00000179766.13	-7.83488
COCH	ENSG00000100473.11	8.32932		SELL	ENSG00000188404.4	-7.82945
WARS2	ENSG00000116874.7	8.32188		AL662800.1	ENSG00000222894.1	-7.82662
SHROOM1	ENSG00000164403.9	8.32004		ITPKA	ENSG00000137825.6	-7.81659
MYO16	ENSG00000041515.11	8.31066		HSD17B3	ENSG00000130948.5	-7.78894
KLHL17	ENSG00000187961.9	8.30032		ATG16L2	ENSG00000168010.6	-7.7885
CLEC4A	ENSG00000111729.8	8.28789		TSHZ2	ENSG00000182463.10	-7.78166
RP11-326C3.11	ENSG00000251661.3	8.28785		CTC-398G3.1	ENSG00000213304.3	-7.7735
AC092171.1	ENSG00000234432.2	8.285		RPS10P7	ENSG00000223396.2	-7.75436
FAM124A	ENSG00000150510.11	8.2765		FUT10	ENSG00000172728.11	-7.74619
KCND1	ENSG00000102057.5	8.27635		ATP6V1G3	ENSG00000151418.7	-7.73794
CTD-2265O21.7	ENSG00000267735.1	8.26932		RP11-254F7.2	ENSG00000260077.1	-7.72828
CTC-301O7.4	ENSG00000197813.4	8.26158		RP11-11N9.4	ENSG00000247134.2	-7.71547
ADAMTS3	ENSG00000156140.4	8.24941		DNAJB13	ENSG00000187726.4	-7.7135
TMEM9B-AS1	ENSG00000254860.1	8.22624		RRAGD	ENSG00000025039.9	-7.71083
EAF2	ENSG00000145088.4	8.22134		LINC00205	ENSG00000223768.1	-7.69865
DEPDC5	ENSG00000100150.11	8.2076		KCNA4	ENSG00000182255.6	-7.69232
FGF20	ENSG00000078579.8	8.20653		RP11-258F22.1	ENSG00000226578.1	-7.68513
FGD4	ENSG00000139132.10	8.1917		CDSN	ENSG00000204539.3	-7.66951
RP11-815M8.1	ENSG00000238042.1	8.18335		RP1-308E4.1	ENSG00000229820.2	-7.65609
UPK2	ENSG00000110375.2	8.17992		RASL10B	ENSG00000141150.3	-7.65593
RP1-65J11.1	ENSG00000223382.3	8.17522		RP11-1157N2__B.2	ENSG00000265737.1	-7.64596
AC009120.4	ENSG00000261404.1	8.17379		RP11-516C1.1	ENSG00000259595.1	-7.63331
AC104801.1	ENSG00000236651.1	8.17293		SPATA12	ENSG00000186451.1	-7.63321
CTB-131B5.2	ENSG00000250069.1	8.15251		RP11-108P20.1	ENSG00000267010.1	-7.61239
RP11-856B14.1	ENSG00000260233.1	8.14579		RP11-100N20.1	ENSG00000251059.1	-7.60098
ITFG3	ENSG00000167930.11	8.1423		RP11-435B5.4	ENSG00000185044.9	-7.58989
SPDYA	ENSG00000163806.11	8.13678		GLDC	ENSG00000178445.8	-7.58296
RP11-697N18.3	ENSG00000253330.1	8.13518		AC098617.1	ENSG00000233766.2	-7.57623
STK32B	ENSG00000152953.8	8.12994		FAP	ENSG00000078098.9	-7.57496
RSL24D1P11	ENSG00000231544.2	8.12877		GCNT1	ENSG00000187210.8	-7.57363
LINC00284	ENSG00000233725.2	8.12694		AC132192.1	ENSG00000268403.1	-7.56416
ACCS	ENSG00000110455.9	8.12687		ATPBD4-AS1	ENSG00000248079.2	-7.56413
CHMP4A	ENSG00000254505.3	8.11898		CTC-548K16.2	ENSG00000266913.1	-7.55722
RP4-530I15.6	ENSG00000234693.1	8.11141		AC007362.1	ENSG00000180672.4	-7.5553
FAM72D	ENSG00000215784.4	8.10926		ZNF229	ENSG00000167383.4	-7.55477
RP11-507K2.3	ENSG00000258789.1	8.09322		PPOX	ENSG00000143224.12	-7.54613
IQCH	ENSG00000103599.15	8.07787		SOBP	ENSG00000112320.7	-7.54287
RP11-94A24.1	ENSG00000255364.1	8.06832		RP11-794G24.1	ENSG00000256443.1	-7.53565
KB-1047C11.1	ENSG00000253351.1	8.06559		FAM155A-IT1	ENSG00000227248.1	-7.535
RP11-524D16__A.3	ENSG00000261295.1	8.06467		PMFBP1	ENSG00000118557.11	-7.51014
PMF1	ENSG00000160783.13	8.06327		AGMAT	ENSG00000116771.5	-7.50866
ACTR5	ENSG00000101442.8	8.02988		RP5-884G6.2	ENSG00000228084.1	-7.50502
DZANK1	ENSG00000089091.11	8.01393		RP11-577H5.1	ENSG00000213385.3	-7.49147
CTA-150C2.13	ENSG00000235209.1	8.01234		CTB-30L5.1	ENSG00000267052.1	-7.48399
HERC2P10	ENSG00000259845.1	8.00821		AMY2A	ENSG00000243480.3	-7.47173
LINC00610	ENSG00000196559.2	8.00091		HMCN1	ENSG00000143341.7	-7.46982
RP11-74C13.4	ENSG00000261065.1	7.99953		RP11-467L20.7	ENSG00000256914.1	-7.46688
ENTPD3	ENSG00000168032.4	7.99871		FLJ22184	ENSG00000183248.7	-7.46419
CCDC79	ENSG00000249961.5	7.99753		FAM229B	ENSG00000203778.3	-7.44435
FLJ14082	ENSG00000229689.1	7.99144		AP000704.5	ENSG00000224790.1	-7.41837
SNORA40	ENSG00000208308.1	7.99012		SNORA58	ENSG00000201003.1	-7.4146
PPAP2A	ENSG00000067113.12	7.98962		SRP9P1	ENSG00000180581.6	-7.41243
C14orf182	ENSG00000214900.4	7.9888		RP4-541C22.5	ENSG00000255202.1	-7.41093
NECAB1	ENSG00000123119.7	7.98221		CUZD1	ENSG00000138161.8	-7.40785
OR52M2P	ENSG00000226616.1	7.98084		AGER	ENSG00000204305.9	-7.39721
RP13-820C6.2	ENSG00000257000.1	7.98058		IQCJ	ENSG00000214216.6	-7.3856
AC093677.1	ENSG00000269559.1	7.97768		RP11-875O11.1	ENSG00000245025.2	-7.38099
MAP2K4P1	ENSG00000269904.2	7.9762		VPREB3	ENSG00000128218.7	-7.35871
USP8P1	ENSG00000214892.4	7.97557		SPIB	ENSG00000269404.1	-7.35621
ASPSCR1	ENSG00000169696.10	7.97373		U2AF1L4	ENSG00000161265.9	-7.35614
RP13-507I23.1	ENSG00000235703.1	7.96845		RP11-661A12.12	ENSG00000254812.1	-7.35249
RAD9B	ENSG00000151164.14	7.96832		NPIPL3	ENSG00000169246.12	-7.34597
FAM227A	ENSG00000184949.10	7.96535		RP4-794H19.4	ENSG00000230812.1	-7.34549
NUDT11	ENSG00000196368.4	7.9593		RP11-521C22.2	ENSG00000269991.1	-7.33455
KIAA1755	ENSG00000149633.7	7.95768		Z83851.1	ENSG00000229891.1	-7.32996
RP11-398E10.1	ENSG00000258998.1	7.95237		AC011816.1	ENSG00000234073.1	-7.32995
RP13-516M14.2	ENSG00000264548.1	7.95033		CTA-126B4.7	ENSG00000230107.1	-7.32559
KLHL22	ENSG00000099910.12	7.9479		UGT2B7	ENSG00000171234.9	-7.3166
TMEM171	ENSG00000157111.8	7.93149		HECW2	ENSG00000138411.5	-7.31555
UPF3AP2	ENSG00000214832.4	7.92675		PFKFB1	ENSG00000158571.6	-7.29953
CD8A	ENSG00000153563.11	7.92503		FAM86LP	ENSG00000242731.2	-7.29946
RP11-690D19.3	ENSG00000260966.1	7.90752		TGM1	ENSG00000092295.7	-7.289
ELOVL7	ENSG00000164181.9	7.9009		LINC00608	ENSG00000236445.2	-7.27797
C18orf56	ENSG00000176912.3	7.88537		DAW1	ENSG00000123977.5	-7.2726
DYRK1B	ENSG00000105204.9	7.88342		SLC52A3	ENSG00000101276.10	-7.25809
ADRB1	ENSG00000043591.4	7.87557		SEL1L2	ENSG00000101251.7	-7.25391
PTOV1-AS1	ENSG00000268006.1	7.87283		MDC1-AS1	ENSG00000224328.1	-7.24554
RP1-151F17.1	ENSG00000229931.1	7.86796		CTA-714B7.5	ENSG00000233080.2	-7.23694
SYT11	ENSG00000132718.7	7.85777		ELMO1	ENSG00000155849.11	-7.21678
RP11-276E17.2	ENSG00000234142.1	7.85547		RGAG4	ENSG00000242732.2	-7.20691
U2	ENSG00000222222.1	7.85347		GPR1	ENSG00000183671.8	-7.19231
B3GNT9	ENSG00000237172.3	7.84895		RN7SL834P	ENSG00000243650.2	-7.17101
LSM11	ENSG00000155858.5	7.84848		RPL7P45	ENSG00000225823.1	-7.14972
TMEM182	ENSG00000170417.10	7.83944		NEFM	ENSG00000104722.9	-7.14521
RP11-597D13.7	ENSG00000251429.1	7.81836		PA2G4P4	ENSG00000230457.3	-7.13739
AC004069.2	ENSG00000251259.1	7.81243		JAKMIP2	ENSG00000176049.11	-7.12622
NAP1L2	ENSG00000186462.7	7.80973		IVL	ENSG00000163207.5	-7.12003
ZBED3	ENSG00000132846.5	7.79578		ZNF826P	ENSG00000231205.7	-7.11799
TNFSF15	ENSG00000181634.6	7.78447		RP1-102E24.8	ENSG00000256433.1	-7.11656
DNAH7	ENSG00000118997.9	7.78312		CITED4	ENSG00000179862.5	-7.10321
RP11-473I1.9	ENSG00000262944.1	7.78242		RP11-640I15.1	ENSG00000266261.1	-7.08561
ARG2	ENSG00000081181.3	7.77506		PET100	ENSG00000229833.4	-7.08349
RP11-87H9.3	ENSG00000231242.1	7.76881		CASC4P1	ENSG00000238132.2	-7.07714
ANKRD45	ENSG00000183831.6	7.76717		RP11-102M11.2	ENSG00000261758.1	-7.07048
ROM1	ENSG00000149489.4	7.76261		RP11-320N21.1	ENSG00000245080.3	-7.07028
NSUN7	ENSG00000179299.12	7.75666		JAM2	ENSG00000154721.10	-7.0656
ZBTB49	ENSG00000168826.11	7.75312		ARMC5	ENSG00000140691.12	-7.06185
AC009299.5	ENSG00000232320.5	7.75231		RP11-245P10.4	ENSG00000231563.1	-7.05628
AL031666.2	ENSG00000267882.1	7.74979		HOXC-AS3	ENSG00000251151.2	-7.05541
CTD-2258A20.4	ENSG00000246898.1	7.74924		RP11-46H11.3	ENSG00000250790.3	-7.05178
TMEM52	ENSG00000178821.8	7.74475		AC078899.1	ENSG00000213985.4	-7.04903
AC012307.3	ENSG00000204685.5	7.73905		OSR2	ENSG00000164920.5	-7.0482
CASKIN1	ENSG00000167971.14	7.72998		ATP6AP1L	ENSG00000205464.6	-7.04193
SLC29A3	ENSG00000198246.7	7.72977		RP11-436D10.3	ENSG00000238280.1	-7.04035
RP11-1167A19.2	ENSG00000255038.1	7.72751		TNF	ENSG00000232810.3	-7.03775
KIAA1644	ENSG00000138944.7	7.72734		AC040977.1	ENSG00000269871.1	-7.02448
ZNF341	ENSG00000131061.9	7.72304		CTA-929C8.6	ENSG00000226741.1	-7.01809
SLC43A1	ENSG00000149150.4	7.72096		ZDHHC11B	ENSG00000206077.6	-7.01057
RP11-21L23.2	ENSG00000261578.1	7.71242		KIF21B	ENSG00000116852.9	-7.00042
PPP1R2P3	ENSG00000231989.2	7.71013		SBK1	ENSG00000188322.4	-6.99112
RP11-313P13.3	ENSG00000229018.4	7.70848		RP11-417L14.1	ENSG00000226535.1	-6.99015
RP11-469N6.1	ENSG00000251226.1	7.70481		RP11-291B21.2	ENSG00000256039.1	-6.98374
CTD-2269F5.1	ENSG00000250320.1	7.70305		PGF	ENSG00000119630.9	-6.97994
SH3RF2	ENSG00000156463.13	7.69664		SEMA6C	ENSG00000143434.11	-6.95616
PPT2	ENSG00000221988.7	7.69437		CTC-362D12.1	ENSG00000248568.1	-6.95385
RNGTT	ENSG00000111880.11	7.69037		RTBDN	ENSG00000132026.9	-6.94613
WNK3	ENSG00000196632.6	7.68745		CTD-3074O7.12	ENSG00000269990.1	-6.93677
RP11-651P23.5	ENSG00000242791.2	7.68359		RP4-647C14.3	ENSG00000258944.1	-6.9176
SCN10A	ENSG00000185313.6	7.68343		C6orf3	ENSG00000255389.1	-6.91119
PRSS8	ENSG00000052344.11	7.68214		PGGT1BP2	ENSG00000214584.3	-6.91059
DDX26B	ENSG00000165359.9	7.6802		DDX43	ENSG00000080007.6	-6.90713
METTL20	ENSG00000139160.9	7.67195		PRDM9	ENSG00000164256.5	-6.90023
MYBPC3	ENSG00000134571.6	7.67161		RP11-10N23.5	ENSG00000253848.1	-6.8977
RP11-379K17.4	ENSG00000239219.2	7.65477		ADAM32	ENSG00000197140.10	-6.88978
RP11-74E24.2	ENSG00000214558.3	7.65151		PCDHA12	ENSG00000251664.2	-6.88446
PKN3	ENSG00000160447.6	7.65037		CTD-2377D24.4	ENSG00000242407.1	-6.8579
KCNK15	ENSG00000124249.5	7.64598		RBMS2P1	ENSG00000213250.5	-6.84465
ZNF385C	ENSG00000187595.10	7.64307		MARCKSL1P2	ENSG00000215878.3	-6.84416
C13orf45	ENSG00000178734.4	7.63225		WDR87	ENSG00000171804.5	-6.83568
ADAM1A	ENSG00000229186.3	7.62832		B4GALNT2	ENSG00000167080.4	-6.82592
RP11-705O3.1	ENSG00000246174.3	7.61775		RPL13P5	ENSG00000240370.2	-6.81759
IL7	ENSG00000104432.8	7.61243		CTC-232P5.1	ENSG00000266983.1	-6.80436
ZNF497	ENSG00000174586.6	7.60868		RNU1-3	ENSG00000207513.1	-6.79622
KREMEN1	ENSG00000183762.8	7.59508		RP11-521D12.2	ENSG00000244260.1	-6.78858
CTB-107G13.1	ENSG00000234715.1	7.58584		SLC24A3	ENSG00000185052.7	-6.78661
FAM86FP	ENSG00000164845.12	7.5858		SP5	ENSG00000204335.3	-6.78311
QRICH2	ENSG00000129646.9	7.58501		SMG1P1	ENSG00000237296.5	-6.78107
GGTA1P	ENSG00000204136.6	7.58374		NAPA-AS1	ENSG00000268061.1	-6.77598
NFATC1	ENSG00000131196.13	7.58212		AC013463.2	ENSG00000236283.1	-6.77457
TMEM144	ENSG00000164124.6	7.57994		RP5-1198O20.4	ENSG00000230615.1	-6.75861
TRABD2B	ENSG00000204018.6	7.57452		WDR31	ENSG00000148225.11	-6.75842
WDR96	ENSG00000197748.8	7.57426		SLC22A31	ENSG00000259803.2	-6.73732
CCDC121	ENSG00000176714.9	7.57182		RP11-135J2.4	ENSG00000228063.1	-6.73615
METTL12	ENSG00000214756.3	7.55819		HAGHL	ENSG00000103253.13	-6.73133
FABP3	ENSG00000121769.3	7.55382		SSTR1	ENSG00000139874.5	-6.72902
AC005152.2	ENSG00000234899.5	7.55283		KCNH3	ENSG00000135519.6	-6.72027
AC104841.2	ENSG00000268485.1	7.53825		WDR93	ENSG00000140527.10	-6.67957
RP11-221N13.4	ENSG00000256915.1	7.52979		RP11-58A12.3	ENSG00000237543.1	-6.67759
C9orf9	ENSG00000165698.11	7.52501		LIMS2	ENSG00000072163.14	-6.63904
ANKRD30B	ENSG00000180777.9	7.52452		KCNF1	ENSG00000162975.3	-6.63637
PEG3	ENSG00000198300.8	7.52413		GDF9	ENSG00000164404.4	-6.61647
AP005482.1	ENSG00000215527.2	7.52324		AC003092.1	ENSG00000236453.1	-6.61174
CTD-2026K11.2	ENSG00000260206.1	7.50887		KIRREL3	ENSG00000149571.6	-6.60885
RP11-244O19.1	ENSG00000261534.1	7.5071		CTD-3092A11.1	ENSG00000215302.4	-6.60039
BSN-AS2	ENSG00000226913.1	7.50636		ZNF747	ENSG00000169955.6	-6.59968
TJP3	ENSG00000105289.10	7.49265		TXLNB	ENSG00000164440.10	-6.59244
RP11-398K22.12	ENSG00000229852.2	7.49249		RP5-940J5.6	ENSG00000247853.2	-6.59032
BCL6B	ENSG00000161940.6	7.48417		TNRC6C	ENSG00000078687.12	-6.58692
CHST2	ENSG00000175040.4	7.48394		AC099850.1	ENSG00000224738.1	-6.5822
PHC1	ENSG00000111752.5	7.47864		RP1-43E13.2	ENSG00000230424.1	-6.57623
NPDC1	ENSG00000107281.5	7.47655		VTRNA1-3	ENSG00000202515.1	-6.57577
RP11-87C12.5	ENSG00000255856.1	7.4704		RP11-452L6.1	ENSG00000261474.1	-6.55382
ESPN	ENSG00000187017.10	7.46319		ENDOG	ENSG00000167136.6	-6.54678
AKR1C3	ENSG00000196139.7	7.46117		RP11-1007O24.3	ENSG00000261423.1	-6.53734
GPR116	ENSG00000069122.14	7.45662		BDH2	ENSG00000164039.10	-6.5367
RP11-308D16.4	ENSG00000234062.3	7.44084		RP1-122P22.2	ENSG00000233895.1	-6.5202
CTB-25B13.12	ENSG00000267317.1	7.43636		MIR3188	ENSG00000267959.1	-6.51929
RIMS3	ENSG00000117016.5	7.42917		RP5-991G20.1	ENSG00000259768.3	-6.49787
PXN-AS1	ENSG00000255857.1	7.42097		SYNE3	ENSG00000176438.8	-6.49508
CHDH	ENSG00000016391.5	7.41623		RP3-405J10.4	ENSG00000257256.1	-6.45718
RP11-85K15.2	ENSG00000258704.1	7.41324		ZNF487	ENSG00000243660.5	-6.45608
CCDC13	ENSG00000244607.1	7.40068		ETV7	ENSG00000010030.9	-6.44757
KCNIP3	ENSG00000115041.8	7.39508		PYGM	ENSG00000068976.9	-6.44126
RP11-334C17.5	ENSG00000262580.1	7.38525		TNFRSF19	ENSG00000127863.11	-6.43587
CTD-2127H9.1	ENSG00000249740.1	7.37937		RP11-290L1.5	ENSG00000257329.1	-6.43191
ZC3HAV1L	ENSG00000146858.7	7.37811		TOM1	ENSG00000100284.15	-6.42636
RP5-1055C14.6	ENSG00000180284.5	7.36885		ZNF215	ENSG00000149054.10	-6.41463
RP11-561B11.4	ENSG00000259022.2	7.36036		C9orf24	ENSG00000164972.8	-6.40187
CTB-50E14.6	ENSG00000213904.4	7.35479		CTD-2284J15.1	ENSG00000254231.1	-6.39774
PAXBP1-AS1	ENSG00000238197.1	7.35288		DDX50P1	ENSG00000229816.1	-6.39386
LDHAL6A	ENSG00000166800.5	7.33512		U91328.2	ENSG00000234816.2	-6.38839
USH2A	ENSG00000042781.8	7.33122		ZNF836	ENSG00000196267.8	-6.37215
ASB2	ENSG00000100628.7	7.32992		CWH43	ENSG00000109182.7	-6.35943
RP11-415C15.2	ENSG00000249699.1	7.32864		TM4SF18	ENSG00000163762.2	-6.32515
IL1RAPL2	ENSG00000189108.7	7.32795		SLC40A1	ENSG00000138449.6	-6.31821
MSX2	ENSG00000120149.7	7.32736		RP11-170M17.1	ENSG00000228566.1	-6.31073
ISYNA1	ENSG00000105655.12	7.31631		FAHD2CP	ENSG00000231584.3	-6.30933
RP4-671G15.3	ENSG00000248201.1	7.31232		NUTM1	ENSG00000184507.11	-6.2985
CKLF	ENSG00000217555.7	7.30527		C1orf21	ENSG00000116667.7	-6.29353
TPGS1	ENSG00000141933.8	7.30291		U6	ENSG00000206970.1	-6.28446
BCAT2	ENSG00000105552.10	7.30184		GPR173	ENSG00000184194.5	-6.28391
CXXC4	ENSG00000168772.9	7.29487		DDX4	ENSG00000152670.14	-6.27938
RP11-610P16.1	ENSG00000251611.1	7.29321		LCA5L	ENSG00000157578.8	-6.27126
RP3-508I15.9	ENSG00000228274.2	7.28638		WDR91	ENSG00000105875.9	-6.26969
PCOLCE2	ENSG00000163710.3	7.28164		KIF13B	ENSG00000197892.8	-6.2502
RP11-395L14.17	ENSG00000144158.4	7.27907		AC023115.2	ENSG00000235885.3	-6.25019
SPRED3	ENSG00000188766.8	7.27636		RP11-517P14.2	ENSG00000230555.2	-6.22434
DNAI1	ENSG00000122735.11	7.27521		AGBL3	ENSG00000146856.10	-6.22177
FTX	ENSG00000230590.3	7.27398		WNT10B	ENSG00000169884.9	-6.21969
MYO15A	ENSG00000091536.12	7.27235		WDR11-AS1	ENSG00000227165.2	-6.20171
HIST1H4D	ENSG00000188987.2	7.26591		CATSPER2	ENSG00000166762.12	-6.18988
DALRD3	ENSG00000178149.12	7.25927		RP11-613C6.4	ENSG00000235183.3	-6.18689
HIST2H3D	ENSG00000183598.3	7.25918		VAV1	ENSG00000141968.3	-6.17305
RP11-973F15.2	ENSG00000263443.1	7.25472		HOXA-AS2	ENSG00000253552.3	-6.16675
WNT3A	ENSG00000154342.4	7.24885		PTPRG	ENSG00000144724.14	-6.12512
CTD-2196E14.4	ENSG00000259806.2	7.2484		RP11-181E10.1	ENSG00000233488.2	-6.11273
KL	ENSG00000133116.6	7.24637		CCDC153	ENSG00000248712.3	-6.09908
PARP8	ENSG00000151883.12	7.23747		ZNF443	ENSG00000180855.11	-6.08423
LA16c-325D7.2	ENSG00000263280.1	7.23289		DSCR6	ENSG00000183145.4	-6.0703
ZNF843	ENSG00000176723.5	7.1976		PRCD	ENSG00000214140.6	-6.06989
AC027763.2	ENSG00000215067.5	7.19128		GLIS1	ENSG00000174332.3	-6.06221
COX10-AS1	ENSG00000236088.4	7.18126		PIGR	ENSG00000162896.5	-6.05405
OSCAR	ENSG00000170909.9	7.1772		MT-TF	ENSG00000210049.1	-6.05281
TPRG1	ENSG00000188001.5	7.17704		ARHGEF40	ENSG00000165801.5	-6.0451
RP11-150C16.1	ENSG00000257443.1	7.1717		RP11-44F14.2	ENSG00000261804.1	-6.04473
RP11-561B11.1	ENSG00000240023.1	7.16956		RP11-697E2.7	ENSG00000228998.3	-6.03896
RBM14	ENSG00000239306.3	7.1582		LYSMD4	ENSG00000183060.11	-6.0343
RP11-443P15.2	ENSG00000171658.4	7.1555		RP11-480A16.1	ENSG00000260261.1	-6.02303
ITGB3	ENSG00000259207.3	7.15115		ANGPT1	ENSG00000154188.5	-6.01428
RP11-358M11.2	ENSG00000247982.2	7.14986		BCMO1	ENSG00000135697.5	-6.00993
RP11-351I24.1	ENSG00000254554.1	7.13993		C17orf49	ENSG00000258315.1	-5.99955
LINC00482	ENSG00000185168.5	7.13657		CTD-2534I21.8	ENSG00000267334.1	-5.99499
APITD1	ENSG00000175279.17	7.13612		ABLIM2	ENSG00000163995.14	-5.99181
SIRPB2	ENSG00000196209.7	7.12334		LTBP4	ENSG00000090006.13	-5.98997
AKAP7	ENSG00000118507.11	7.12077		RN7SL650P	ENSG00000263621.1	-5.98321
GARNL3	ENSG00000136895.14	7.11943		CAHM	ENSG00000270419.1	-5.98247
AC133528.2	ENSG00000228989.1	7.11403		SHBG	ENSG00000129214.10	-5.96072
RP11-96B2.1	ENSG00000255325.2	7.11093		TPK1	ENSG00000196511.9	-5.95722
KLRC2	ENSG00000205809.5	7.10663		AC098823.3	ENSG00000226125.1	-5.93706
RP11-168G16.1	ENSG00000189419.5	7.10542		RP11-44M6.3	ENSG00000184414.2	-5.93183
GNAQ	ENSG00000156052.6	7.10512		ZNF81	ENSG00000197779.9	-5.92225
RP11-958N24.1	ENSG00000183458.9	7.10107		MEMO1	ENSG00000162959.8	-5.92204
GCNT4	ENSG00000176928.4	7.08841		COPZ2	ENSG00000005243.5	-5.91981
RP11-488L18.8	ENSG00000232347.1	7.08722		AC004383.4	ENSG00000223749.2	-5.91466
CTD-2134A5.4	ENSG00000258534.1	7.08709		EN2	ENSG00000164778.4	-5.90048
RN7SL866P	ENSG00000264159.1	7.07977		ACADS	ENSG00000122971.4	-5.89507
KLHDC9	ENSG00000162755.9	7.07833		KIAA0125	ENSG00000226777.3	-5.89501
RP11-1023L17.1	ENSG00000215158.5	7.07788		LINC00309	ENSG00000230923.1	-5.87823
AC007405.6	ENSG00000239467.1	7.07206		BEND3	ENSG00000178409.9	-5.87486
CTC-359D24.3	ENSG00000242615.1	7.05876		CX3CL1	ENSG00000006210.6	-5.87444
ESR1	ENSG00000091831.16	7.05382		C10orf88	ENSG00000119965.8	-5.86599
RP13-631K18.5	ENSG00000255400.1	7.05298		ZNF547	ENSG00000152433.10	-5.85581
LURAP1	ENSG00000171357.5	7.05259		ACTBP7	ENSG00000185607.5	-5.85565
ZNF585A	ENSG00000196967.6	7.05208		ZNF516	ENSG00000101493.6	-5.85037
HOXC-AS2	ENSG00000250133.2	7.04263		PABPC4L	ENSG00000254535.2	-5.84941
RP11-536C5.7	ENSG00000227741.1	7.0337		YPEL1	ENSG00000100027.10	-5.84218
RP11-502I4.3	ENSG00000270964.1	7.03144		IQCD	ENSG00000166578.5	-5.84039
GOLT1A	ENSG00000174567.7	7.03074		HDGFP1	ENSG00000227183.2	-5.83056
ZNF155	ENSG00000204920.6	7.02473		TLCD2	ENSG00000185561.8	-5.82279
PHKA1P1	ENSG00000232882.1	7.01962		FBXO10	ENSG00000147912.8	-5.81522
ASS1P11	ENSG00000225308.2	7.01443		MEMO1P1	ENSG00000226054.1	-5.79603
CTA-342B11.2	ENSG00000230866.1	7.01194		FAM83A	ENSG00000147689.12	-5.7948
UCHL3	ENSG00000118939.12	7.00544		FANCG	ENSG00000221829.5	-5.78071
FHIT	ENSG00000189283.5	7.00411		MLYCD	ENSG00000103150.4	-5.778
COL9A3	ENSG00000092758.11	6.99957		SLC2A8	ENSG00000136856.13	-5.76278
RP11-540D14.6	ENSG00000250784.1	6.99328		SCN2A	ENSG00000136531.9	-5.75626
CCT4P1	ENSG00000242703.1	6.98611		SLC13A3	ENSG00000158296.9	-5.74801
ZYG11A	ENSG00000203995.5	6.9861		FSCN3	ENSG00000106328.8	-5.74055
RASEF	ENSG00000165105.9	6.97539		LOX	ENSG00000113083.8	-5.71494
RP5-1148A21.3	ENSG00000266680.1	6.97136		ADAMTSL4	ENSG00000143382.9	-5.70666
C1QTNF6	ENSG00000133466.9	6.95292		PLAC1	ENSG00000170965.5	-5.69791
ATHL1	ENSG00000142102.11	6.94029		CTD-2245O6.1	ENSG00000255153.1	-5.68872
C8orf86	ENSG00000196166.3	6.93736		RP11-216F19.2	ENSG00000270674.1	-5.68525
SLC15A3	ENSG00000110446.5	6.9048		PLEKHG4	ENSG00000196155.8	-5.68372
DMD	ENSG00000198947.9	6.89401		RP11-727A23.11	ENSG00000269939.1	-5.68267
NCMAP	ENSG00000184454.6	6.89299		CDK15	ENSG00000138395.10	-5.68177
POU5F1	ENSG00000204531.10	6.89025		DUSP15	ENSG00000149599.11	-5.66031
MAPT	ENSG00000186868.11	6.88284		KREMEN2	ENSG00000131650.9	-5.62005
SEMA5A	ENSG00000112902.7	6.87844		RHOG	ENSG00000177105.9	-5.60002
SMPD2	ENSG00000135587.4	6.87415		ALMS1-IT1	ENSG00000230002.2	-5.58639
TLR3	ENSG00000164342.7	6.87348		CDH26	ENSG00000124215.12	-5.58496
LRFN1	ENSG00000128011.4	6.87021		AC079807.2	ENSG00000233230.1	-5.57563
SNORA2B	ENSG00000207313.1	6.86717		RP11-347C12.2	ENSG00000183604.10	-5.56824
AC004463.6	ENSG00000260924.1	6.85759		TSTD3	ENSG00000228439.2	-5.55767
DLGAP1	ENSG00000170579.10	6.8441		C16orf95	ENSG00000260456.1	-5.54727
UFSP1	ENSG00000176125.3	6.83135		ACSM3	ENSG00000005187.7	-5.54269
RP11-554I8.2	ENSG00000223784.1	6.81092		DCDC2	ENSG00000146038.7	-5.52298
ZNF804A	ENSG00000170396.6	6.80055		GS1-124K5.11	ENSG00000229180.3	-5.51307
IMPG2	ENSG00000081148.10	6.79361		FAM131C	ENSG00000185519.8	-5.50321
NAPRT1	ENSG00000147813.11	6.77441		RP11-486O12.2	ENSG00000247373.2	-5.4987
MURC	ENSG00000170681.6	6.77235		PRR24	ENSG00000257704.2	-5.49412
CELF5	ENSG00000161082.8	6.77188		HELLS	ENSG00000119969.10	-5.48002
RP11-500G10.1	ENSG00000237489.2	6.75782		LRP4-AS1	ENSG00000247675.2	-5.47362
SESN1	ENSG00000080546.9	6.75771		AF238380.5	ENSG00000234390.3	-5.47351
FRY	ENSG00000073910.15	6.75684		SSR4P1	ENSG00000235374.1	-5.45125
C1orf162	ENSG00000143110.7	6.75611		NDUFC2	ENSG00000151366.8	-5.4471
GEMIN8P4	ENSG00000228175.2	6.74285		GK5	ENSG00000175066.11	-5.43829
KBTBD3	ENSG00000182359.9	6.73855		SNORD119	ENSG00000251806.1	-5.43518
CTD-2213F21.2	ENSG00000250365.2	6.71498		TMSB15B	ENSG00000158427.10	-5.42467
CTTNBP2	ENSG00000077063.6	6.70862		PSME2P2	ENSG00000225131.1	-5.42196
SNORA2A	ENSG00000206612.1	6.70464		PASK	ENSG00000115687.9	-5.42032
RORC	ENSG00000143365.12	6.70405		MNX1	ENSG00000130675.10	-5.41887
FAM151B	ENSG00000152380.5	6.69442		ACTRT3	ENSG00000184378.2	-5.41687
REEP2	ENSG00000132563.11	6.68529		ZNF780A	ENSG00000197782.10	-5.40534
RP11-46H11.12	ENSG00000236617.2	6.67469		CD22	ENSG00000012124.10	-5.37294
PRR15L	ENSG00000167183.2	6.6557		RP5-1057J7.6	ENSG00000261326.2	-5.36551
SNN	ENSG00000184602.5	6.64537		MUC20	ENSG00000176945.12	-5.36356
RP11-396F22.1	ENSG00000257718.1	6.64293		HMGB1P41	ENSG00000253516.1	-5.35244
ITGB6	ENSG00000115221.6	6.64105		WFDC3	ENSG00000124116.14	-5.34814
DLX3	ENSG00000064195.7	6.63063		RP11-586K2.1	ENSG00000253553.1	-5.34627
SORBS2	ENSG00000154556.13	6.63035		ALKBH4	ENSG00000160993.3	-5.34531
TBC1D12	ENSG00000108239.8	6.6278		CYP27B1	ENSG00000111012.4	-5.32377
CTD-3247F14.2	ENSG00000261026.1	6.62458		C9orf116	ENSG00000160345.8	-5.32368
SUDS3P1	ENSG00000249129.1	6.6237		FAM92A1	ENSG00000188343.8	-5.31495
ADAM22	ENSG00000008277.10	6.59833		MGST2	ENSG00000085871.4	-5.31441
ADSSL1	ENSG00000185100.6	6.59776		RP11-33B1.2	ENSG00000248280.1	-5.29998
HOXD3	ENSG00000128652.7	6.58465		NKX3-1	ENSG00000167034.9	-5.29555
LA16c-325D7.1	ENSG00000263325.1	6.58427		RP11-78C3.1	ENSG00000248112.1	-5.29549
CPNE7	ENSG00000178773.10	6.58206		SRRM5	ENSG00000226763.2	-5.29341
RP11-465L10.7	ENSG00000240742.1	6.57825		FNDC4	ENSG00000115226.5	-5.29178
CTD-2589M5.5	ENSG00000254639.1	6.57488		AC011747.7	ENSG00000235092.1	-5.28665
RPSAP58	ENSG00000205246.4	6.57449		DLG2	ENSG00000150672.12	-5.28636
PRR7-AS1	ENSG00000246334.2	6.57287		NOMO2	ENSG00000185164.10	-5.28472
DZIP1L	ENSG00000158163.10	6.57137		TNFRSF10C	ENSG00000173535.9	-5.28285
RN7SL638P	ENSG00000243702.2	6.56317		MMP11	ENSG00000099953.5	-5.2823
AARS2	ENSG00000124608.4	6.55848		BACH1-IT1	ENSG00000248476.1	-5.28114
CACNA1H	ENSG00000196557.6	6.55285		MIR561	ENSG00000207951.1	-5.27645
SYNPO2	ENSG00000172403.6	6.52564		SCN1B	ENSG00000105711.6	-5.27576
RP4-717I23.3	ENSG00000223745.3	6.52403		RP13-131K19.1	ENSG00000235236.1	-5.27223
RP4-676L2.1	ENSG00000260253.1	6.51774		RP11-867G23.8	ENSG00000255468.2	-5.26367
TMEM102	ENSG00000181284.2	6.51416		HRC	ENSG00000130528.7	-5.25593
RP11-115C21.2	ENSG00000246089.2	6.50451		KIAA1377	ENSG00000110318.9	-5.24642
RASSF6	ENSG00000169435.9	6.50367		NEURL1B	ENSG00000214357.4	-5.2444
AC009404.2	ENSG00000236255.1	6.49945		RP11-592N21.1	ENSG00000212664.4	-5.24031
RP11-499P20.2	ENSG00000240291.1	6.49609		MGC20647	ENSG00000268812.1	-5.2386
AC079145.4	ENSG00000227210.1	6.49579		HOXA5	ENSG00000106004.4	-5.2341
SMPD3	ENSG00000103056.7	6.49196		CEACAM6	ENSG00000086548.8	-5.23183
SPEF1	ENSG00000101222.8	6.49025		KLF9	ENSG00000119138.3	-5.22667
KIF17	ENSG00000117245.8	6.48978		RP5-837J1.2	ENSG00000224113.2	-5.222
RP11-325F22.3	ENSG00000228393.3	6.48938		C15orf61	ENSG00000189227.4	-5.22077
HSD17B8	ENSG00000204228.3	6.47773		SLC23A1	ENSG00000170482.12	-5.20734
ANO7	ENSG00000146205.9	6.47619		LRRC37A3	ENSG00000176809.6	-5.20611
RAB9B	ENSG00000123570.3	6.4642		CFD	ENSG00000197766.2	-5.20527
MYL4	ENSG00000198336.4	6.46166		AC018766.5	ENSG00000269352.1	-5.18416
ME3	ENSG00000151376.12	6.45569		ATP1B2	ENSG00000129244.4	-5.16215
LINC00849	ENSG00000234635.3	6.45472		FLI1-AS1	ENSG00000254703.1	-5.16124
DLK2	ENSG00000171462.10	6.45055		UBE2SP1	ENSG00000233966.1	-5.15657
AC005154.6	ENSG00000196295.6	6.44463		PABPC5-AS1	ENSG00000234161.1	-5.14903
PANX2	ENSG00000073150.9	6.43253		RP11-323F5.2	ENSG00000247708.2	-5.13936
RP11-274B21.3	ENSG00000243679.1	6.42739		EGLN3	ENSG00000129521.9	-5.13791
HRCT1	ENSG00000196196.2	6.4162		C14orf39	ENSG00000179008.4	-5.13512
ZNF252P-AS1	ENSG00000255559.1	6.41453		QPCTL	ENSG00000011478.7	-5.12457
IL17RD	ENSG00000144730.12	6.4132		CTAGE5	ENSG00000150527.12	-5.12094
GPRIN2	ENSG00000204175.4	6.40164		AC005339.2	ENSG00000268565.1	-5.11831
TMEM198	ENSG00000188760.6	6.38932		SOX7	ENSG00000171056.6	-5.11542
VMAC	ENSG00000187650.3	6.38837		SMTNL1	ENSG00000214872.4	-5.11396
RP11-93I21.3	ENSG00000261083.1	6.38537		RP11-680H20.2	ENSG00000250519.2	-5.11112
RP11-1055B8.6	ENSG00000263053.2	6.38409		RP11-565A3.2	ENSG00000250590.1	-5.10439
ZNF200	ENSG00000010539.7	6.3807		MACROD2	ENSG00000172264.12	-5.10294
NOSTRIN	ENSG00000163072.10	6.37187		PCDHAC1	ENSG00000248383.3	-5.08998
CTD-2591A6.2	ENSG00000257869.1	6.37181		LUM	ENSG00000139329.4	-5.08846
CTD-2530H12.2	ENSG00000254826.1	6.36866		APOBEC3D	ENSG00000243811.2	-5.08663
RILP	ENSG00000167705.7	6.3596		ASIC1	ENSG00000110881.7	-5.08391
RP4-792G4.2	ENSG00000230798.1	6.35312		CTD-2336O2.1	ENSG00000253982.1	-5.07741
CELSR2	ENSG00000143126.7	6.34549		RSPH1	ENSG00000160188.5	-5.06564
TMEM168	ENSG00000146802.7	6.34063		TTC36	ENSG00000172425.6	-5.064
AC005076.5	ENSG00000224046.1	6.32909		CA2	ENSG00000104267.5	-5.04869
C1orf101	ENSG00000179397.13	6.31367		AC019172.2	ENSG00000227363.1	-5.04843
RP11-770J1.3	ENSG00000255435.2	6.30475		RP11-615I2.7	ENSG00000262820.1	-5.04765
DAB1	ENSG00000173406.11	6.30144		FAM21FP	ENSG00000237840.1	-5.03983
AKAP3	ENSG00000111254.3	6.2975		GVINP1	ENSG00000254838.3	-5.02587
TBX19	ENSG00000143178.8	6.29658		SETBP1	ENSG00000152217.12	-5.01747
MCAT	ENSG00000100294.7	6.29419		NPEPL1	ENSG00000215440.7	-5.00236
NPM1P46	ENSG00000213104.3	6.2927		TNNC1	ENSG00000114854.3	-5.00064
RADIL	ENSG00000157927.12	6.29063		RP11-125K10.4	ENSG00000243754.1	-4.99436
C17orf103	ENSG00000154035.6	6.28931		SMPDL3B	ENSG00000130768.10	-4.98621
FAM227B	ENSG00000166262.11	6.28517		UBQLN4P1	ENSG00000241627.2	-4.98358
DOCK2	ENSG00000134516.11	6.28292		LRRN2	ENSG00000170382.7	-4.97836
HBE1	ENSG00000213931.1	6.28159		CASP9	ENSG00000132906.13	-4.97552
LETM2	ENSG00000165046.8	6.28155		MIR4767	ENSG00000264268.1	-4.97111
C16orf62	ENSG00000103544.10	6.27411		OLFML3	ENSG00000116774.7	-4.96271
ESRRG	ENSG00000196482.12	6.26901		FCHSD1	ENSG00000197948.5	-4.96196
C19orf77	ENSG00000095932.5	6.26443		RP1-276N6.2	ENSG00000230234.1	-4.94823
AC104695.3	ENSG00000229951.1	6.25899		AC074363.1	ENSG00000228222.1	-4.929
PDIA3P	ENSG00000180867.9	6.25868		RP11-697H9.2	ENSG00000256789.1	-4.91705
CBWD3	ENSG00000196873.11	6.24937		AHRR	ENSG00000063438.12	-4.91682
TBC1D24	ENSG00000162065.7	6.24256		TMEM86B	ENSG00000180089.4	-4.91567
PROCA1	ENSG00000167525.9	6.23545		CCDC151	ENSG00000198003.7	-4.90664
CTD-2339F6.1	ENSG00000254139.1	6.23326		SORCS2	ENSG00000184985.12	-4.90416
AP000350.4	ENSG00000218537.1	6.21681		RP11-732M18.3	ENSG00000236537.1	-4.90353
RP11-573D15.2	ENSG00000232233.1	6.21539		LRRC34	ENSG00000171757.11	-4.89947
CALR4P	ENSG00000227742.1	6.21322		RP1-90L14.1	ENSG00000231776.1	-4.8742
AC010969.1	ENSG00000188525.3	6.2129		RP11-145F16.2	ENSG00000261050.1	-4.86425
JMJD7	ENSG00000243789.6	6.21056		FAM69A	ENSG00000154511.7	-4.86354
CACNG7	ENSG00000105605.3	6.20798		ZNF775	ENSG00000196456.4	-4.86216
NUDT13	ENSG00000166321.9	6.20749		CTD-2020K17.1	ENSG00000267121.1	-4.86199
KPNA7	ENSG00000185467.7	6.18996		RP11-875O11.3	ENSG00000253616.1	-4.85832
AIFM3	ENSG00000183773.11	6.18481		TEX14	ENSG00000121101.11	-4.85681
RP11-493K19.3	ENSG00000235016.1	6.18431		SRPX	ENSG00000101955.10	-4.84934
NAGPA	ENSG00000103174.7	6.17122		CRYM	ENSG00000103316.6	-4.84931
CCDC146	ENSG00000135205.10	6.16977		DLEU2	ENSG00000231607.3	-4.84806
DLX1	ENSG00000144355.10	6.16838		WDR7	ENSG00000091157.9	-4.84675
AP000662.4	ENSG00000254602.1	6.15618		AC007365.3	ENSG00000226756.1	-4.84552
RP11-549B18.2	ENSG00000265158.1	6.15599		AC046143.7	ENSG00000233058.1	-4.83655
ZNF382	ENSG00000161298.12	6.1509		RP11-386G11.5	ENSG00000257913.1	-4.82793
ZNF566	ENSG00000186017.10	6.1481		MICALCL	ENSG00000133808.4	-4.81644
TBX4	ENSG00000121075.4	6.1479		ANKS1B	ENSG00000185046.14	-4.81505
WDR24	ENSG00000127580.11	6.1193		SOX30	ENSG00000039600.6	-4.81056
RP11-99L13.2	ENSG00000259126.1	6.11814		HCN3	ENSG00000143630.5	-4.803
PITX2	ENSG00000164093.10	6.11254		NDUFB8	ENSG00000166136.11	-4.79896
LINC00327	ENSG00000232977.2	6.10446		RP13-270P17.1	ENSG00000264235.1	-4.79646
RP11-343N15.5	ENSG00000269996.1	6.07532		RP11-32B5.1	ENSG00000237161.3	-4.78933
ZNF658	ENSG00000196409.7	6.07094		CISH	ENSG00000114737.11	-4.78481
RGS7	ENSG00000182901.11	6.06846		FLJ27352	ENSG00000261652.2	-4.77539
RP11-47P18.2	ENSG00000242781.1	6.06602		MOBP	ENSG00000168314.13	-4.76842
COL27A1	ENSG00000196739.10	6.05741		HSD17B2	ENSG00000086696.4	-4.75451
KIAA1671	ENSG00000197077.8	6.05306		ZEB1-AS1	ENSG00000237036.3	-4.74964
KLC1	ENSG00000126214.16	6.04869		HPGD	ENSG00000164120.9	-4.74815
CRYGS	ENSG00000213139.3	6.04784		RP11-867G2.2	ENSG00000257057.1	-4.74475
RP11-41O4.1	ENSG00000266258.1	6.04432		MUC12	ENSG00000205277.5	-4.74205
TSSK6	ENSG00000178093.10	6.04305		RNF39	ENSG00000204618.4	-4.74096
MMS22L	ENSG00000146263.7	6.04259		CTD-2196E14.9	ENSG00000260482.1	-4.73967
IL20RB	ENSG00000174564.8	6.04148		RP11-422N16.3	ENSG00000248050.1	-4.73013
CCDC65	ENSG00000139537.6	6.03315		FAM107A	ENSG00000168309.12	-4.72835
RP11-649A18.4	ENSG00000263786.1	6.03087		IFNE	ENSG00000184995.6	-4.72412
ALAD	ENSG00000148218.11	6.01776		PDZK1	ENSG00000174827.9	-4.70967
RP11-175P13.3	ENSG00000257489.2	6.00281		ST13P12	ENSG00000248400.2	-4.70269
RP11-613D13.8	ENSG00000244953.1	6.00279		RP11-521I2.3	ENSG00000260368.1	-4.69886
RP11-874J12.4	ENSG00000266401.1	5.99183		SLFN14	ENSG00000236320.3	-4.69698
STK11IP	ENSG00000144589.16	5.98359		MUC3A	ENSG00000169894.13	-4.69494
TEKT3	ENSG00000125409.8	5.98041		RP11-350F4.2	ENSG00000257742.1	-4.69373
HNRNPA1L2	ENSG00000139675.10	5.9759		AL591479.1	ENSG00000269337.1	-4.69346
RP11-173B14.5	ENSG00000261105.1	5.96984		C17orf105	ENSG00000231256.3	-4.69072
INPP5E	ENSG00000148384.11	5.96121		CETN4P	ENSG00000224786.1	-4.68284
TRMT44	ENSG00000155275.14	5.9532		ATP1A3	ENSG00000105409.11	-4.67953
CTC-338M12.4	ENSG00000233937.2	5.95241		RP11-318A15.2	ENSG00000261335.1	-4.66882
GLUD1P3	ENSG00000250959.2	5.94936		SCARA5	ENSG00000168079.12	-4.66675
RP11-426A6.7	ENSG00000225361.3	5.94757		RP11-467D6.1	ENSG00000259826.1	-4.66531
TRABD	ENSG00000170638.5	5.94389		RP11-6F2.4	ENSG00000243629.1	-4.66341
MAP3K12	ENSG00000139625.8	5.935		EREG	ENSG00000124882.3	-4.6424
TAF6L	ENSG00000162227.3	5.93206		C9orf84	ENSG00000165181.12	-4.62339
PLEKHS1	ENSG00000148735.10	5.92849		AP006216.10	ENSG00000226645.1	-4.62251
CAMKMT	ENSG00000143919.10	5.92618		FAM161B	ENSG00000156050.4	-4.61996
LRRC8C	ENSG00000171488.9	5.91801		SLIT3	ENSG00000184347.10	-4.61966
MGC4771	ENSG00000269363.1	5.91435		RP5-915N17.3	ENSG00000230841.2	-4.6102
FMNL3	ENSG00000161791.9	5.90836		NDUFA13	ENSG00000186010.12	-4.60967
STPG1	ENSG00000001460.13	5.90821		RP13-870H17.3	ENSG00000254872.1	-4.60347
RPL4P5	ENSG00000230207.1	5.89902		ARL6	ENSG00000113966.5	-4.60193
CTXN1	ENSG00000178531.4	5.89289		AP001065.2	ENSG00000230061.1	-4.59418
RANBP3L	ENSG00000164188.4	5.88676		RP5-1063M23.1	ENSG00000250770.2	-4.58653
LRRC2	ENSG00000163827.8	5.88042		KIAA0754	ENSG00000255103.1	-4.56896
FBXL2	ENSG00000153558.9	5.87878		RP11-483I13.5	ENSG00000260879.1	-4.5687
AC002454.1	ENSG00000237819.1	5.86801		RP11-294O2.2	ENSG00000248771.1	-4.56405
HSD17B1	ENSG00000108786.6	5.86322		CSAD	ENSG00000139631.14	-4.56095
PRORSD1P	ENSG00000162997.11	5.86119		RECK	ENSG00000122707.7	-4.5603
BAI2	ENSG00000121753.8	5.85055		MTMR8	ENSG00000102043.10	-4.55866
CTA-211A9.5	ENSG00000244625.1	5.84425		AC015849.2	ENSG00000237805.1	-4.55313
RP4-673D20.3	ENSG00000232528.3	5.83731		TOB1-AS1	ENSG00000229980.4	-4.54255
RP11-297P16.4	ENSG00000250920.1	5.82095		RP11-278C7.1	ENSG00000257511.1	-4.53918
RP11-343H5.6	ENSG00000237605.1	5.81876		NEXN-AS1	ENSG00000235927.2	-4.5376
RP1-261D10.2	ENSG00000259146.2	5.8154		ZNF792	ENSG00000180884.9	-4.53017
FKRP	ENSG00000181027.6	5.80684		LINC00638	ENSG00000258701.1	-4.5194
SNX32	ENSG00000172803.13	5.80626		RP4-704D21.2	ENSG00000234225.1	-4.51598
RP11-149I23.3	ENSG00000232110.3	5.80056		CTDSPL	ENSG00000144677.10	-4.51311
C18orf54	ENSG00000166845.9	5.80043		S1PR5	ENSG00000180739.12	-4.51042
DMPK	ENSG00000104936.13	5.79634		AC131571.2	ENSG00000203504.3	-4.50607
TNFRSF25	ENSG00000215788.5	5.79554		RHCE	ENSG00000188672.12	-4.5043
NKAPP1	ENSG00000233382.5	5.79282		TMEM79	ENSG00000163472.14	-4.50274
VIPR1	ENSG00000114812.8	5.78078		EGF	ENSG00000138798.7	-4.49708
EBF4	ENSG00000088881.15	5.77028		NOL4	ENSG00000101746.11	-4.4953
GALNTL6	ENSG00000174473.11	5.76396		RP11-221N13.3	ENSG00000256268.1	-4.48786
RP11-46F15.2	ENSG00000238260.1	5.75182		ZNF221	ENSG00000159905.10	-4.48324
ZNF286A	ENSG00000187607.11	5.75137		TBC1D3	ENSG00000174093.6	-4.48088
RP11-381E24.1	ENSG00000241634.1	5.75124		LRRC37A5P	ENSG00000204173.6	-4.47634
TTLL11	ENSG00000175764.10	5.74957		RP11-466L17.1	ENSG00000234810.1	-4.47595
KLHL35	ENSG00000149243.10	5.74839		RP11-540B6.6	ENSG00000270015.1	-4.46964
XXyac-YRM2039.2	ENSG00000181404.13	5.74706		SCAND2P	ENSG00000176700.15	-4.46826
RP11-325F22.4	ENSG00000239569.1	5.74535		RP11-367J11.3	ENSG00000245562.2	-4.46806
ARSD	ENSG00000006756.11	5.74054		APLP1	ENSG00000105290.6	-4.46618
LA16c-380H5.4	ENSG00000270168.1	5.73377		FABP4	ENSG00000170323.4	-4.44761
THAP9	ENSG00000168152.8	5.72304		AIM2	ENSG00000163568.9	-4.44115
ALG12	ENSG00000182858.8	5.72178		AC068718.1	ENSG00000231689.1	-4.43568
TMEM177	ENSG00000144120.8	5.7186		RNF144B	ENSG00000137393.8	-4.42949
PGBD2	ENSG00000185220.7	5.70241		SPSB2	ENSG00000111671.5	-4.42216
SFT2D3	ENSG00000173349.4	5.70188		CD7	ENSG00000173762.3	-4.42068
NPAS3	ENSG00000151322.14	5.69711		IL22RA1	ENSG00000142677.3	-4.42023
HSD11B1	ENSG00000117594.5	5.68954		RP11-661A12.7	ENSG00000254741.1	-4.41833
USP27X	ENSG00000242013.4	5.6789		BTNL9	ENSG00000165810.12	-4.41739
RP1-92O14.3	ENSG00000234694.1	5.67856		ZNF552	ENSG00000178935.5	-4.40468
LTB4R	ENSG00000213903.4	5.67739		RP11-333E1.1	ENSG00000261879.1	-4.39744
CEACAM5	ENSG00000105388.10	5.65375		LINC00641	ENSG00000258441.1	-4.3966
EPHA10	ENSG00000183317.12	5.64698		RP11-85F14.5	ENSG00000239213.1	-4.39414
RP11-1055B8.4	ENSG00000262877.2	5.64402		TTLL1	ENSG00000100271.12	-4.39134
RPL17	ENSG00000265681.1	5.63694		RAD51B	ENSG00000182185.14	-4.38984
CYTH4	ENSG00000100055.16	5.62516		ADAP2	ENSG00000184060.6	-4.38935
KLF2	ENSG00000127528.5	5.62385		AF129075.5	ENSG00000231125.2	-4.3845
LINC00702	ENSG00000233117.1	5.614		DOCK9-AS2	ENSG00000260992.1	-4.38133
LINC00313	ENSG00000185186.4	5.61273		SEMA4G	ENSG00000095539.11	-4.37435
RASAL2-AS1	ENSG00000224687.1	5.60385		ELFN2	ENSG00000166897.9	-4.37308
ZNF730	ENSG00000183850.9	5.59893		RP11-462G12.1	ENSG00000262185.1	-4.36219
RP11-191G24.1	ENSG00000227070.1	5.59604		IFNL3P1	ENSG00000268510.1	-4.36089
TRIM16L	ENSG00000108448.16	5.58786		HLF	ENSG00000108924.8	-4.35784
HMGN2P5	ENSG00000234664.1	5.58703		CCDC77	ENSG00000120647.5	-4.35312
PYCARD	ENSG00000103490.13	5.58449		RP13-941N14.1	ENSG00000256742.1	-4.34755
UGT8	ENSG00000174607.6	5.57622		LINC00461	ENSG00000245526.3	-4.34723
HSPA6	ENSG00000173110.6	5.56863		SLC43A2	ENSG00000167703.9	-4.34121
TOB2P1	ENSG00000176933.4	5.55782		CEACAM19	ENSG00000186567.8	-4.33374
GLI2	ENSG00000074047.16	5.55177		C16orf46	ENSG00000166455.9	-4.3165
RP11-637A17.2	ENSG00000247363.2	5.54689		RP11-420L9.5	ENSG00000270504.1	-4.31229
RP11-507E23.1	ENSG00000242951.1	5.54464		SPATC1L	ENSG00000160284.10	-4.31025
C14orf28	ENSG00000179476.3	5.53865		CTD-2320G14.2	ENSG00000253596.1	-4.30283
CTD-2339L15.1	ENSG00000245849.2	5.5237		SEMA4F	ENSG00000135622.8	-4.29928
RP3-414A15.10	ENSG00000258603.1	5.51679		ZPLD1	ENSG00000170044.4	-4.29792
RP11-463M16.4	ENSG00000248278.1	5.5126		RP11-65N13.8	ENSG00000239705.1	-4.2901
BEX4	ENSG00000102409.9	5.51139		DNAH1	ENSG00000114841.13	-4.28913
ZNF500	ENSG00000103199.9	5.50756		HMGB3P17	ENSG00000249400.1	-4.28755
AC093642.5	ENSG00000220804.4	5.50564		C5orf45	ENSG00000161010.10	-4.28725
SNORD20	ENSG00000207280.1	5.4986		SPIN2B	ENSG00000186787.7	-4.28414
SLC27A2	ENSG00000140284.6	5.49725		BTG2	ENSG00000159388.5	-4.27568
FAM69B	ENSG00000165716.5	5.4962		IRG1	ENSG00000102794.5	-4.2745
REL	ENSG00000162924.8	5.48602		HMGN1P37	ENSG00000229237.2	-4.27447
PLXNC1	ENSG00000136040.4	5.47466		MSRA	ENSG00000175806.10	-4.27377
RP11-323F24.1	ENSG00000259484.1	5.46772		CDHR5	ENSG00000099834.14	-4.26722
CTA-445C9.14	ENSG00000261188.1	5.4671		FAM72B	ENSG00000188610.8	-4.2602
RP5-1024G6.7	ENSG00000259818.1	5.46489		ACTR3C	ENSG00000106526.6	-4.25491
TRIM9	ENSG00000100505.9	5.46431		CLDND2	ENSG00000160318.2	-4.25281
ZFP41	ENSG00000181638.13	5.4625		C21orf119	ENSG00000256073.2	-4.25256
WFS1	ENSG00000109501.9	5.44509		DNAJC3-AS1	ENSG00000247400.2	-4.25133
ANGPTL4	ENSG00000167772.7	5.42473		MAGIX	ENSG00000017621.11	-4.24181
GSTM4	ENSG00000168765.11	5.42429		MAATS1	ENSG00000183833.12	-4.24101
CTD-2020K17.4	ENSG00000233483.2	5.41484		LPAR5	ENSG00000184574.5	-4.22286
RP1-140K8.5	ENSG00000260604.1	5.40976		RP11-327F22.1	ENSG00000260929.1	-4.2194
ARL5B-AS1	ENSG00000152487.5	5.40598		GPR19	ENSG00000183150.3	-4.21819
BLM	ENSG00000197299.6	5.40557		MED26	ENSG00000105085.6	-4.21464
MYCBPAP	ENSG00000136449.9	5.40277		SGK2	ENSG00000101049.10	-4.21345
RP11-156L14.1	ENSG00000265702.1	5.40113		KLHL7-AS1	ENSG00000230658.1	-4.21269
MIR221	ENSG00000207870.1	5.3969		PTPRU	ENSG00000060656.15	-4.21099
SCARF2	ENSG00000244486.3	5.38942		SMG7-AS1	ENSG00000232860.2	-4.20976
SGCD	ENSG00000170624.9	5.37786		NRDE2	ENSG00000119720.13	-4.20637
RP11-159F24.1	ENSG00000248092.2	5.3739		RP11-312B8.1	ENSG00000237436.1	-4.20242
AL133216.1	ENSG00000225119.3	5.37308		GLRX2	ENSG00000023572.4	-4.19844
AC005083.1	ENSG00000233834.2	5.37207		RP11-64K12.2	ENSG00000259330.1	-4.19738
HIST1H4I	ENSG00000198339.3	5.37111		FMR1-AS1	ENSG00000268066.1	-4.19267
GALNT12	ENSG00000119514.5	5.36989		OTOGL	ENSG00000165899.6	-4.18855
NT5DC1	ENSG00000178425.8	5.36592		PIGQ	ENSG00000007541.10	-4.188
RP11-22C11.2	ENSG00000261437.1	5.36337		AC021218.2	ENSG00000204876.4	-4.18458
MCOLN2	ENSG00000153898.8	5.36221		RP11-408B11.2	ENSG00000258815.1	-4.18149
VLDLR	ENSG00000147852.10	5.35903		KIAA1984-AS1	ENSG00000228544.1	-4.17638
UBE2QL1	ENSG00000215218.3	5.35835		HLA-DMA	ENSG00000204257.10	-4.1757
ERICH1	ENSG00000104714.9	5.3573		TMEM150A	ENSG00000168890.9	-4.16664
TRAPPC6A	ENSG00000007255.6	5.35187		HAO1	ENSG00000101323.4	-4.16444
DIABLO	ENSG00000184047.11	5.33363		MAP3K7CL	ENSG00000156265.11	-4.16253
ZNF431	ENSG00000196705.4	5.3327		AL049757.3	ENSG00000234009.1	-4.15927
MAP3K15	ENSG00000180815.10	5.33245		RP11-173D3.1	ENSG00000258410.1	-4.15356
FER1L6	ENSG00000214814.2	5.33184		U6	ENSG00000207058.1	-4.15355
ASB11	ENSG00000165192.9	5.32914		FAM101B	ENSG00000183688.4	-4.14957
RP11-161I2.1	ENSG00000187229.3	5.32877		ADAP1	ENSG00000105963.9	-4.14376
RP11-352D3.2	ENSG00000205300.3	5.32582		AC007285.6	ENSG00000227014.1	-4.13757
SNORA81	ENSG00000238390.1	5.3208		AF131217.1	ENSG00000232855.1	-4.13443
RP11-386G11.10	ENSG00000258017.1	5.31976		CRYBA2	ENSG00000163499.7	-4.13318
RP11-191L9.6	ENSG00000205634.1	5.31247		RP5-930J4.2	ENSG00000233069.1	-4.12634
RPL4P6	ENSG00000230071.2	5.29874		RP11-544I20.2	ENSG00000214770.2	-4.12122
RP11-258C19.5	ENSG00000232593.2	5.28783		CSPG4	ENSG00000173546.7	-4.11971
GLYCTK	ENSG00000168237.13	5.28031		RP11-6N13.1	ENSG00000251574.2	-4.11926
RAB19	ENSG00000146955.6	5.27974		LRRC3	ENSG00000160233.6	-4.11858
TMEM81	ENSG00000174529.6	5.27904		ZNF576	ENSG00000124444.11	-4.11855
C8orf44	ENSG00000213865.3	5.27822		LIPH	ENSG00000163898.5	-4.11737
TAS2R5	ENSG00000127366.4	5.27452		GS1-124K5.2	ENSG00000230189.2	-4.11091
APCDD1L	ENSG00000198768.6	5.2741		AC090044.2	ENSG00000224239.1	-4.10784
AC005682.7	ENSG00000226279.2	5.26796		TEX21P	ENSG00000234911.1	-4.10271
APH1B	ENSG00000138613.9	5.26261		HMGB3P22	ENSG00000225051.4	-4.10189
PDXDC2P	ENSG00000196696.7	5.26097		AKR7A2	ENSG00000053371.8	-4.097
LA16c-313D11.12	ENSG00000261659.2	5.25878		MYH3	ENSG00000109063.9	-4.09476
RP11-701H24.5	ENSG00000270704.1	5.25502		ZNRF3	ENSG00000183579.11	-4.09353
hsa-mir-125a	ENSG00000269959.1	5.25399		TOR2A	ENSG00000160404.13	-4.08363
DENND2C	ENSG00000175984.10	5.25132		RALGAPA1P	ENSG00000229419.1	-4.07716
AC084125.4	ENSG00000232600.2	5.24543		PWP2	ENSG00000241945.3	-4.07408
RP11-178G16.4	ENSG00000267957.1	5.24299		TMEM99	ENSG00000167920.4	-4.07319
C1S	ENSG00000182326.10	5.23592		POU5F1B	ENSG00000212993.3	-4.06802
RP11-25K19.1	ENSG00000167912.5	5.23027		GTF2IRD2	ENSG00000196275.9	-4.06628
SNORD4A	ENSG00000238578.1	5.21801		C1orf210	ENSG00000253313.1	-4.06415
GLTSCR1	ENSG00000063169.6	5.20198		RP13-476E20.1	ENSG00000228614.1	-4.06025
ZNF417	ENSG00000173480.6	5.19997		RFX3	ENSG00000080298.11	-4.05563
RP1-166H4.2	ENSG00000261080.1	5.196		CYP51A1	ENSG00000001630.11	-4.04609
RP1-223E5.4	ENSG00000261071.1	5.19146		C16orf59	ENSG00000162062.10	-4.04182
SNORD63	ENSG00000222937.1	5.18449		VASN	ENSG00000168140.4	-4.03036
RP11-983P16.4	ENSG00000257337.1	5.17514		STX11	ENSG00000135604.9	-4.02905
RAB11B-AS1	ENSG00000269386.1	5.17307		HEATR4	ENSG00000187105.4	-4.02395
HOXD-AS2	ENSG00000237380.2	5.17244		CCDC62	ENSG00000130783.9	-4.01729
GPRASP2	ENSG00000158301.13	5.17044		CYP39A1	ENSG00000146233.3	-4.01311
NUDT16P	ENSG00000246082.2	5.1685		IGFBP5	ENSG00000115461.4	-4.01229
MFAP3L	ENSG00000198948.7	5.16196		PINX1	ENSG00000254093.4	-4.00841
RP11-407N17.5	ENSG00000258940.2	5.15531		FAM19A2	ENSG00000198673.6	-4.00589
RP11-356J5.12	ENSG00000250303.2	5.15441		MTFP1	ENSG00000242114.1	-4.00232
RP11-564D11.3	ENSG00000255624.1	5.15175		MANEAL	ENSG00000185090.10	-4.00181
BCL2	ENSG00000171791.10	5.15062		DNASE1	ENSG00000213918.6	-3.99404
RP11-147L13.2	ENSG00000265100.1	5.14823		TMTC4	ENSG00000125247.11	-3.99167
RP11-509E16.1	ENSG00000261452.1	5.14696		ACRBP	ENSG00000111644.3	-3.98965
ZNF397	ENSG00000186812.8	5.14299		RP11-152P17.2	ENSG00000251003.2	-3.9875
RP5-1100I6.2	ENSG00000230133.1	5.13317		FAM47E	ENSG00000189157.8	-3.98415
C12orf36	ENSG00000180861.5	5.13176		AFG3L1P	ENSG00000223959.4	-3.98266
RP11-923I11.1	ENSG00000260415.2	5.13026		PACSIN1	ENSG00000124507.6	-3.9805
SERPINB3	ENSG00000057149.10	5.13025		TRPM4	ENSG00000130529.11	-3.97933
CTD-2325M2.1	ENSG00000267939.1	5.12891		MIR3687	ENSG00000264063.1	-3.97909
ADCK1	ENSG00000063761.11	5.1276		PROX1	ENSG00000117707.10	-3.97107
AL109763.2	ENSG00000224141.1	5.12585		RFPL3S	ENSG00000205853.6	-3.967
CXorf24	ENSG00000196741.3	5.12566		UBE2D3P1	ENSG00000225022.1	-3.96237
EID2B	ENSG00000176401.5	5.12164		COLQ	ENSG00000206561.8	-3.96119
AC009495.2	ENSG00000235192.1	5.1209		AC097381.1	ENSG00000228919.3	-3.96066
ARVCF	ENSG00000099889.9	5.11807		RP11-303E16.2	ENSG00000261061.1	-3.9595
AC147651.3	ENSG00000223855.1	5.11599		RP13-890H12.2	ENSG00000267288.1	-3.95921
MFHAS1	ENSG00000147324.6	5.11063		SGK223	ENSG00000182319.5	-3.95696
KCNJ2	ENSG00000123700.4	5.10845		AIM1L	ENSG00000176092.9	-3.95603
TMEM231	ENSG00000205084.5	5.10563		RP11-345K20.2	ENSG00000229659.1	-3.95541
RP4-545C24.1	ENSG00000244198.1	5.10242		DNM1	ENSG00000106976.14	-3.95254
RP1-34B20.4	ENSG00000217275.2	5.09942		ACOT11	ENSG00000162390.13	-3.94474
RP11-276E15.4	ENSG00000226609.1	5.09814		61E3.4	ENSG00000185864.12	-3.94461
CCDC22	ENSG00000101997.7	5.09691		C22orf26	ENSG00000182257.5	-3.94132
KIAA1239	ENSG00000174145.7	5.09362		ERVK13-1	ENSG00000260565.1	-3.93942
RP11-24B21.1	ENSG00000257242.2	5.09231		DPYS	ENSG00000147647.7	-3.93917
AC008443.1	ENSG00000268397.1	5.07973		MCU	ENSG00000156026.10	-3.93774
FAM171B	ENSG00000144369.8	5.07391		SEMA3B	ENSG00000012171.13	-3.93376
SULF1	ENSG00000137573.9	5.06951		CAGE1	ENSG00000164304.11	-3.92647
MEGF6	ENSG00000162591.11	5.06342		RN7SL751P	ENSG00000240964.2	-3.91794
AC106722.1	ENSG00000229619.2	5.0581		MTTP	ENSG00000138823.8	-3.90802
EEFSEC	ENSG00000132394.6	5.0575		RP5-864K19.4	ENSG00000228436.2	-3.90358
ZNF668	ENSG00000167394.8	5.04485		PSMG3-AS1	ENSG00000230487.3	-3.9025
MFI2-AS1	ENSG00000228109.1	5.03932		RAET1E	ENSG00000164520.7	-3.90164
RP11-395L14.4	ENSG00000231943.3	5.03864		FSD1	ENSG00000105255.6	-3.89775
RP11-290F20.2	ENSG00000233077.1	5.03856		CHRNA1	ENSG00000138435.10	-3.88814
GBP2	ENSG00000162645.8	5.02797		DLL4	ENSG00000128917.5	-3.88804
RP11-473M20.7	ENSG00000261971.2	5.02763		SERPINB2	ENSG00000197632.4	-3.87631
POU2F2	ENSG00000028277.15	5.02741		SNORD11	ENSG00000238317.1	-3.87528
RP3-522D1.1	ENSG00000224167.1	5.02641		FMNL1	ENSG00000184922.9	-3.8678
RP11-816J6.3	ENSG00000269889.1	5.02391		ADCK5	ENSG00000173137.7	-3.86286
ST6GALNAC2	ENSG00000070731.5	5.015		FOXN3-AS1	ENSG00000258920.1	-3.86285
TENC1	ENSG00000111077.13	5.01346		RP11-396K3.1	ENSG00000233369.3	-3.85834
HAS2-AS1	ENSG00000248690.2	5.01338		TMPRSS7	ENSG00000176040.9	-3.85413
CALR3	ENSG00000269058.1	5.01026		ZNF577	ENSG00000161551.8	-3.85151
RGS12	ENSG00000159788.14	5.00694		SNX29P2	ENSG00000198106.7	-3.84659
SLC4A4	ENSG00000080493.9	5.00551		ZNF710	ENSG00000140548.5	-3.84596
SPPL2B	ENSG00000005206.11	5.00381		CTC-203F4.2	ENSG00000270021.1	-3.84536
BEND7	ENSG00000165626.12	5.00257		TBC1D2	ENSG00000095383.15	-3.84243
ZG16B	ENSG00000162078.7	5.00253		MIR4453	ENSG00000268471.2	-3.84207
MPND	ENSG00000008382.11	5.00218		RRN3P3	ENSG00000257122.1	-3.83888
AARD	ENSG00000205002.3	5.00026		ZMYND10	ENSG00000004838.9	-3.82971
REC8	ENSG00000100918.8	4.99956		TMEM185A	ENSG00000155984.9	-3.82886
RP11-181G12.2	ENSG00000182873.4	4.99752		RP11-642P15.1	ENSG00000214198.3	-3.82621
RP11-228B15.4	ENSG00000225032.1	4.99736		RP11-298J20.4	ENSG00000249456.1	-3.82609
TPST2	ENSG00000128294.11	4.99408		RP11-283G6.3	ENSG00000256894.1	-3.82567
RP5-991G20.4	ENSG00000259901.1	4.99261		AC012487.2	ENSG00000214184.3	-3.82545
WHAMMP3	ENSG00000187667.6	4.99124		RP11-80H5.9	ENSG00000235100.3	-3.82373
GALNT13	ENSG00000144278.10	4.99038		CTD-3203P2.2	ENSG00000245888.2	-3.82018
CD70	ENSG00000125726.5	4.98574		HS3ST5	ENSG00000249853.3	-3.8187
CTB-131B5.4	ENSG00000245146.2	4.97282		RFX1	ENSG00000132005.4	-3.81477
RP11-328M4.2	ENSG00000234753.1	4.97033		TP53	ENSG00000141510.11	-3.81306
AC068282.3	ENSG00000236682.1	4.96959		AL355312.1	ENSG00000268592.1	-3.80922
IQCK	ENSG00000174628.12	4.96792		RP11-64K7.1	ENSG00000240854.1	-3.80905
MMP16	ENSG00000156103.11	4.9661		RP11-162G10.1	ENSG00000228828.1	-3.80754
BANK1	ENSG00000153064.7	4.96325		FANCE	ENSG00000112039.3	-3.80531
AK1	ENSG00000106992.13	4.96099		TCF7	ENSG00000081059.15	-3.80509
ADAMTS14	ENSG00000138316.6	4.94936		AC002480.4	ENSG00000232949.1	-3.80402
LINC00472	ENSG00000233237.2	4.94589		CPLX2	ENSG00000145920.10	-3.79971
RP11-48B14.2	ENSG00000257950.3	4.94074		RP11-400L8.2	ENSG00000239300.1	-3.79777
IGFBP1	ENSG00000146678.5	4.93395		GET4	ENSG00000239857.2	-3.7942
HOTAIR	ENSG00000228630.1	4.93208		S1PR1	ENSG00000170989.8	-3.79322
MFSD2A	ENSG00000168389.13	4.92979		EFCAB6	ENSG00000186976.10	-3.79223
TCEA1P4	ENSG00000236184.1	4.92875		TSPAN9	ENSG00000011105.7	-3.79184
GAPDHP1	ENSG00000228232.1	4.92584		MTSS1	ENSG00000170873.14	-3.78991
LRRIQ3	ENSG00000162620.11	4.92337		CNTD2	ENSG00000105219.4	-3.78893
THNSL1	ENSG00000185875.8	4.9232		RP11-290K4.2	ENSG00000242536.1	-3.78439
RP11-95M15.2	ENSG00000220412.1	4.92226		AC007276.5	ENSG00000227855.3	-3.78228
RNPC3	ENSG00000185946.11	4.91977		RP11-426C22.6	ENSG00000260953.1	-3.78126
GLRB	ENSG00000109738.6	4.91965		MAP1S	ENSG00000130479.6	-3.78112
RP11-215N21.1	ENSG00000229981.2	4.91366		SARDH	ENSG00000123453.12	-3.77806
APLN	ENSG00000171388.9	4.89916		ADAMTSL5	ENSG00000185761.6	-3.77802
TBCAP1	ENSG00000226781.1	4.89731		PLA2G15	ENSG00000103066.8	-3.77427
CCDC40	ENSG00000141519.10	4.89526		AC010883.5	ENSG00000234936.1	-3.76991
RP11-706J10.3	ENSG00000271167.1	4.89497		RP11-649E7.5	ENSG00000258377.1	-3.76891
XIRP2	ENSG00000163092.15	4.89401		NOP14-AS1	ENSG00000249673.1	-3.76465
NICN1	ENSG00000145029.7	4.89272		RP11-799D4.4	ENSG00000266947.1	-3.76185
HAP1	ENSG00000173805.11	4.88912		PYROXD2	ENSG00000119943.6	-3.76005
RELL2	ENSG00000164620.4	4.88298		AGPHD1	ENSG00000188266.9	-3.75925
FHL3	ENSG00000183386.5	4.87763		CTD-2015H6.3	ENSG00000249042.1	-3.75905
ODF3B	ENSG00000177989.9	4.87673		HHEX	ENSG00000152804.6	-3.74626
SLC35G2	ENSG00000168917.8	4.87473		RP11-341G5.3	ENSG00000248698.1	-3.74528
ACTA2	ENSG00000107796.8	4.86428		EXOC6	ENSG00000138190.12	-3.74445
NFKBID	ENSG00000167604.8	4.86253		PBX3	ENSG00000167081.11	-3.74148
ZNF724P	ENSG00000196081.5	4.86028		MCTP2	ENSG00000140563.10	-3.74092
NR4A3	ENSG00000119508.13	4.8566		TMEM200B	ENSG00000253304.1	-3.74049
OLFML2A	ENSG00000185585.15	4.85363		CDH12	ENSG00000154162.9	-3.73514
TRIM46	ENSG00000163462.13	4.85262		ZNF470	ENSG00000197016.7	-3.73034
HAPLN1	ENSG00000145681.6	4.84909		RP11-50E11.3	ENSG00000226200.1	-3.72965
RP11-417L19.4	ENSG00000255992.1	4.84817		AC079922.3	ENSG00000237753.1	-3.72742
SATB2-AS1	ENSG00000225953.2	4.84658		WT1	ENSG00000184937.8	-3.7159
HSPA1A	ENSG00000204389.7	4.84608		BNIPL	ENSG00000163141.13	-3.71449
LINC00444	ENSG00000234689.1	4.84391		SLC26A1	ENSG00000145217.9	-3.71329
TMEM217	ENSG00000172738.7	4.8406		MFSD4	ENSG00000174514.8	-3.71297
RP11-3L8.3	ENSG00000235448.1	4.84027		TOX	ENSG00000198846.5	-3.71027
ZNF738	ENSG00000172687.9	4.83252		C8orf4	ENSG00000176907.3	-3.70978
TLE6	ENSG00000104953.14	4.83142		SNORD116-23	ENSG00000207375.1	-3.70702
ACTL10	ENSG00000182584.4	4.83032		RP11-701H24.4	ENSG00000261069.1	-3.68915
FAM160A1	ENSG00000164142.11	4.82632		AC090616.2	ENSG00000214708.4	-3.68821
SLC36A1	ENSG00000123643.7	4.82379		VPS16	ENSG00000215305.5	-3.68118
FAM71A	ENSG00000162771.6	4.81659		AC022007.5	ENSG00000206567.5	-3.67959
HENMT1	ENSG00000162639.11	4.81516		EARS2	ENSG00000103356.11	-3.67583
PAQR6	ENSG00000160781.10	4.81483		SLC35E3	ENSG00000175782.7	-3.67533
BZRAP1-AS1	ENSG00000265148.1	4.81337		RP11-521B24.3	ENSG00000251602.2	-3.6746
MDH1B	ENSG00000138400.8	4.80786		PPAN	ENSG00000130810.15	-3.67078
SNORA71D	ENSG00000200354.1	4.7997		PTPRN2	ENSG00000155093.13	-3.6699
FAM198B	ENSG00000164125.11	4.79337		SLC41A3	ENSG00000114544.11	-3.66944
ADCY1	ENSG00000164742.10	4.78853		CAMK2N2	ENSG00000163888.3	-3.6665
HOXA-AS3	ENSG00000254369.2	4.78411		FAM45A	ENSG00000119979.11	-3.65924
PRR5L	ENSG00000135362.9	4.78167		SORBS1	ENSG00000095637.15	-3.65834
LINC00863	ENSG00000224914.2	4.775		TMEM117	ENSG00000139173.5	-3.65749
SLC51A	ENSG00000163959.5	4.7704		RP11-10L12.4	ENSG00000246560.2	-3.65628
AC091133.1	ENSG00000230532.1	4.76836		PIK3R4	ENSG00000196455.3	-3.65136
RP5-1021I20.1	ENSG00000259065.1	4.76817		B3GALT4	ENSG00000235863.1	-3.63479
FBXL15	ENSG00000107872.8	4.76588		PDE2A	ENSG00000186642.10	-3.62866
MIR103A2	ENSG00000199024.1	4.75989		PRKG1-AS1	ENSG00000236671.3	-3.62174
CENPI	ENSG00000102384.9	4.75882		RP11-61A14.3	ENSG00000261088.1	-3.61025
SDAD1P1	ENSG00000228451.3	4.75805		NPY1R	ENSG00000164128.2	-3.60799
RP3-400B16.4	ENSG00000254821.1	4.75783		ABCC11	ENSG00000121270.11	-3.60537
SNORA47	ENSG00000238961.1	4.745		ISCA1P4	ENSG00000259405.1	-3.60381
SETMAR	ENSG00000170364.8	4.73861		CYP24A1	ENSG00000019186.5	-3.60361
PPFIA3	ENSG00000177380.9	4.73694		SOD3	ENSG00000109610.5	-3.60093
CT62	ENSG00000225362.3	4.73657		ING4	ENSG00000111653.15	-3.5973
EFCAB7	ENSG00000203965.8	4.73201		ATP1A1OS	ENSG00000203865.4	-3.59616
CTD-3195I5.1	ENSG00000262758.1	4.73142		ZNF74	ENSG00000185252.13	-3.58821
CCBP2	ENSG00000144648.9	4.72792		MIR210HG	ENSG00000247095.2	-3.58334
FRAS1	ENSG00000138759.13	4.72449		RP3-323P13.2	ENSG00000234554.1	-3.58262
LRG1	ENSG00000171236.9	4.72361		SHKBP1	ENSG00000160410.10	-3.57783
RP11-305N23.1	ENSG00000245248.3	4.71823		SH3RF3-AS1	ENSG00000259863.1	-3.57744
ALPK3	ENSG00000136383.6	4.71082		PPAPDC2	ENSG00000205808.4	-3.57415
ZSCAN12P1	ENSG00000219891.2	4.70808		RP11-470E16.1	ENSG00000224609.2	-3.574
SUV39H1	ENSG00000101945.12	4.70698		SH3BP5-AS1	ENSG00000224660.1	-3.57279
AGBL2	ENSG00000165923.11	4.70495		AP5S1	ENSG00000125843.6	-3.56994
HOXD-AS1	ENSG00000224189.2	4.70404		AFF3	ENSG00000144218.13	-3.56902
GPS2	ENSG00000132522.11	4.70222		SYNGR1	ENSG00000100321.10	-3.56599
GRHL3	ENSG00000158055.11	4.69958		RFTN2	ENSG00000162944.5	-3.55781
ANGPT2	ENSG00000091879.9	4.69926		TBCK	ENSG00000145348.11	-3.55621
RP11-10O17.2	ENSG00000247240.3	4.69062		RP11-84G21.1	ENSG00000257557.1	-3.55582
BBS2	ENSG00000125124.7	4.68871		FAM222A	ENSG00000139438.5	-3.5553
DHRS12	ENSG00000102796.6	4.68653		CXXC5	ENSG00000171604.7	-3.55498
PPP1R3D	ENSG00000132825.5	4.67859		TAF7L	ENSG00000102387.11	-3.55438
RP11-529K1.2	ENSG00000261777.1	4.67626		RP4-798C17.5	ENSG00000204959.3	-3.55281
FIG4	ENSG00000112367.6	4.67213		CTD-2192J16.11	ENSG00000230310.1	-3.54941
LCAT	ENSG00000213398.3	4.6684		RP11-280K24.4	ENSG00000258535.1	-3.54496
AL357673.1	ENSG00000248835.2	4.65953		BFSP1	ENSG00000125864.7	-3.54083
GPR137B	ENSG00000077585.9	4.65839		C10orf54	ENSG00000107738.14	-3.54072
SNORA30	ENSG00000206755.1	4.65469		ACER2	ENSG00000177076.4	-3.53521
NDUFA7	ENSG00000267855.1	4.64865		DKK3	ENSG00000050165.13	-3.53298
NDUFAF7	ENSG00000003509.11	4.64081		PIGM	ENSG00000143315.5	-3.53293
C7orf10	ENSG00000175600.11	4.6395		SOWAHB	ENSG00000186212.2	-3.52831
RABL2B	ENSG00000079974.13	4.63733		TRIM31	ENSG00000204616.6	-3.52779
RP11-734K21.5	ENSG00000261104.1	4.63596		ZNF517	ENSG00000197363.5	-3.52106
TIPARP-AS1	ENSG00000243926.1	4.63519		ZNF596	ENSG00000172748.7	-3.52038
CALB2	ENSG00000172137.14	4.62904		PIN4P1	ENSG00000227973.1	-3.52005
C10orf25	ENSG00000165511.4	4.61987		CTD-3107M8.4	ENSG00000254109.1	-3.51933
CTA-276O3.4	ENSG00000235354.1	4.61979		NCR3LG1	ENSG00000188211.4	-3.50773
OTX1	ENSG00000115507.5	4.61926		AC009410.1	ENSG00000232023.2	-3.50741
NADKD1	ENSG00000152620.8	4.61636		FAT2	ENSG00000086570.8	-3.50127
ANKRD34A	ENSG00000181039.7	4.59761		MYBPC2	ENSG00000086967.9	-3.49994
FAM228B	ENSG00000219626.4	4.59507		LL22NC03-N64E9.1	ENSG00000271127.1	-3.49652
RP11-332H18.4	ENSG00000267280.1	4.58917		GAREM	ENSG00000141441.11	-3.49322
RP6-65G23.1	ENSG00000258689.1	4.58906		ILVBL	ENSG00000105135.11	-3.49307
CTD-2314B22.3	ENSG00000244306.5	4.58849		PBLD	ENSG00000108187.10	-3.48507
RP11-611L7.1	ENSG00000260054.1	4.58682		CCDC115	ENSG00000136710.5	-3.48504
RP11-288H12.3	ENSG00000213073.4	4.58262		CTD-2369P2.8	ENSG00000267607.1	-3.47953
MARCH4	ENSG00000144583.4	4.57849		C1orf189	ENSG00000163263.6	-3.47939
SNORD105B	ENSG00000238531.1	4.57732		RP11-161H23.5	ENSG00000258232.2	-3.47813
MMP1	ENSG00000196611.4	4.57377		SYCP2	ENSG00000196074.8	-3.4738
RP11-365P13.3	ENSG00000225760.1	4.57284		THRB-AS1	ENSG00000228791.2	-3.47283
PARS2	ENSG00000162396.5	4.57245		ZBTB37	ENSG00000185278.9	-3.47272
RGCC	ENSG00000102760.12	4.57055		ZNF345	ENSG00000251247.5	-3.47025
RP11-418J17.1	ENSG00000231365.1	4.56882		FAM195B	ENSG00000225663.3	-3.45384
KAL1	ENSG00000011201.6	4.56704		EPPK1	ENSG00000227184.3	-3.44918
FAHD2B	ENSG00000144199.7	4.56623		KDM8	ENSG00000155666.7	-3.4451
ZBED6	ENSG00000257315.1	4.56358		ST6GALNAC1	ENSG00000070526.10	-3.44001
MIR4666A	ENSG00000266174.1	4.56017		GPR161	ENSG00000143147.10	-3.43423
RP11-809O17.1	ENSG00000253210.1	4.55877		ARHGDIB	ENSG00000111348.4	-3.43413
NEURL	ENSG00000107954.6	4.55685		RHBDL2	ENSG00000158315.6	-3.43377
RP11-154H23.3	ENSG00000270562.1	4.55488		TMEM180	ENSG00000138111.9	-3.43236
RP11-54A4.2	ENSG00000237781.2	4.55241		RP11-712L6.5	ENSG00000255062.1	-3.42562
C21orf2	ENSG00000160226.11	4.55211		SPTY2D1-AS1	ENSG00000247595.2	-3.42555
TCEANC2	ENSG00000116205.6	4.54974		CBX7	ENSG00000100307.8	-3.42358
FEZ1	ENSG00000149557.8	4.54916		GS1-124K5.4	ENSG00000237310.1	-3.42128
CTD-2288F12.1	ENSG00000260352.1	4.54677		RP11-535A19.2	ENSG00000255507.1	-3.41901
PTP4A3	ENSG00000184489.7	4.54532		TNKS	ENSG00000173273.11	-3.41706
ENOX1	ENSG00000120658.8	4.54116		LINC00085	ENSG00000182310.7	-3.41395
FBXL14	ENSG00000171823.6	4.53947		SDK1	ENSG00000146555.14	-3.41181
RP11-141B14.1	ENSG00000270019.1	4.53801		IL11RA	ENSG00000137070.13	-3.40923
SLC22A3	ENSG00000146477.4	4.53685		RRAD	ENSG00000166592.7	-3.40766
RP11-24F11.2	ENSG00000223552.1	4.53515		ANKRD44	ENSG00000065413.12	-3.40531
MIP	ENSG00000135517.6	4.53314		SLC37A4	ENSG00000137700.11	-3.40187
ZFP69B	ENSG00000187801.10	4.52881		TIMM8A	ENSG00000126953.5	-3.40171
ST3GAL6-AS1	ENSG00000239445.1	4.5244		ST20	ENSG00000180953.7	-3.39823
SLC25A51	ENSG00000122696.8	4.5215		FCGR2A	ENSG00000143226.8	-3.39735
DZIP1	ENSG00000134874.13	4.51831		ULBP3	ENSG00000131019.5	-3.39512
NOXRED1	ENSG00000165555.5	4.51589		SH3PXD2B	ENSG00000174705.7	-3.39148
ZMAT4	ENSG00000165061.10	4.51514		TNFRSF11B	ENSG00000164761.4	-3.38895
RP11-775A3.1	ENSG00000151963.4	4.51188		OAZ3	ENSG00000143450.10	-3.38383
RP1-120G22.11	ENSG00000226944.1	4.50978		ICAM5	ENSG00000105376.4	-3.38211
TMEM229B	ENSG00000198133.4	4.50887		RPS3AP26	ENSG00000214389.2	-3.37307
CXCR4	ENSG00000121966.6	4.49899		RP1-276E15.1	ENSG00000254686.2	-3.3712
PSTK	ENSG00000179988.9	4.49864		CBLN3	ENSG00000139899.6	-3.36274
ADAM11	ENSG00000073670.9	4.49571		RP11-79N23.1	ENSG00000227885.1	-3.36157
PTAFR	ENSG00000169403.7	4.49103		TGS1	ENSG00000137574.6	-3.36149
IL17D	ENSG00000172458.4	4.48441		COL7A1	ENSG00000114270.11	-3.35926
RP11-458D21.1	ENSG00000233396.1	4.48339		TMEM92	ENSG00000167105.3	-3.35472
RP11-693N9.2	ENSG00000235505.3	4.48131		NRP2	ENSG00000118257.12	-3.35402
MOSPD2	ENSG00000130150.7	4.46687		CTD-2302E22.4	ENSG00000261242.1	-3.35371
CTC-548K16.1	ENSG00000267147.1	4.46382		L2HGDH	ENSG00000087299.7	-3.35341
LRRC46	ENSG00000141294.5	4.46084		GPR89B	ENSG00000188092.9	-3.35249
CTB-58E17.5	ENSG00000227450.2	4.4606		RP11-264B17.3	ENSG00000261067.1	-3.34607
ZNF334	ENSG00000198185.7	4.45219		WNT2B	ENSG00000134245.12	-3.33995
KIAA0040	ENSG00000235750.5	4.45145		RP5-914P20.5	ENSG00000259456.1	-3.33331
BHLHA15	ENSG00000180535.2	4.44744		RP11-318M2.2	ENSG00000247081.3	-3.32868
PDE4C	ENSG00000105650.15	4.44514		EBF2	ENSG00000221818.4	-3.32863
TMPO-AS1	ENSG00000257167.2	4.44464		RPS6KA2	ENSG00000071242.7	-3.32816
TMEM145	ENSG00000167619.7	4.44461		HCP5	ENSG00000206337.6	-3.3196
WDR72	ENSG00000166415.10	4.43726		ZNF674-AS1	ENSG00000230844.1	-3.31718
PRRT1	ENSG00000204314.6	4.4361		HARBI1	ENSG00000180423.4	-3.31304
ZC3H10	ENSG00000135482.2	4.43604		SGK3	ENSG00000104205.8	-3.31254
RPL12P38	ENSG00000213228.5	4.43595		CYP2J2	ENSG00000134716.5	-3.30961
ZNF702P	ENSG00000242779.2	4.43411		KIF22	ENSG00000079616.8	-3.30591
MRPS31	ENSG00000102738.6	4.43337		BLMH	ENSG00000108578.10	-3.30505
AC084219.4	ENSG00000186019.10	4.42922		C20orf194	ENSG00000088854.11	-3.29879
FAM83C-AS1	ENSG00000235214.1	4.42794		EMBP1	ENSG00000231752.1	-3.292
GSDMB	ENSG00000073605.14	4.42291		ENTPD3-AS1	ENSG00000223797.1	-3.29059
LRRC56	ENSG00000161328.10	4.41986		CCDC176	ENSG00000119636.11	-3.28925
AC005943.5	ENSG00000267161.1	4.4192		U1	ENSG00000207205.1	-3.28641
RP11-285E9.6	ENSG00000263718.2	4.40635		SNORD3A	ENSG00000263934.1	-3.28641
AOC3	ENSG00000131471.2	4.40481		ZNF780B	ENSG00000128000.11	-3.28338
GPR155	ENSG00000163328.9	4.39944		SCAMP4	ENSG00000227500.5	-3.28092
MEF2BNB	ENSG00000254901.2	4.39919		SUSD3	ENSG00000157303.6	-3.2794
RNASEL	ENSG00000135828.7	4.39624		SEPT5	ENSG00000184702.13	-3.27476
RP11-661A12.5	ENSG00000254859.1	4.39566		RP11-343H19.1	ENSG00000261302.1	-3.27417
PKDCC	ENSG00000162878.8	4.39511		METTL10	ENSG00000203791.9	-3.27341
FAM172BP	ENSG00000175841.7	4.38853		RP11-353N14.3	ENSG00000262343.1	-3.27224
CDH6	ENSG00000113361.8	4.38774		MRPL15	ENSG00000137547.4	-3.26297
PCBP3	ENSG00000183570.11	4.38749		LAMA1	ENSG00000101680.9	-3.26293
AP001372.2	ENSG00000254837.1	4.38433		AC020910.2	ENSG00000256383.1	-3.26217
RP11-571M6.6	ENSG00000255737.2	4.38383		RMND1	ENSG00000155906.12	-3.25917
MATN3	ENSG00000132031.8	4.38203		NUDT12	ENSG00000112874.5	-3.25791
FBXO15	ENSG00000141665.7	4.37711		SRRM3	ENSG00000177679.14	-3.25533
RP11-82L2.1	ENSG00000270332.1	4.37644		RP11-802E16.3	ENSG00000255031.1	-3.25204
PGAP3	ENSG00000161395.8	4.37135		RP11-800A3.4	ENSG00000260401.1	-3.25198
CTD-2382E5.1	ENSG00000246740.2	4.36966		AC073046.25	ENSG00000235499.1	-3.25143
KLK5	ENSG00000167754.8	4.36578		RAB43	ENSG00000172780.12	-3.24906
GPR135	ENSG00000181619.11	4.36305		SERPINA10	ENSG00000140093.5	-3.24884
RP11-776H12.1	ENSG00000226476.2	4.36214		ASTE1	ENSG00000034533.7	-3.24775
CREB3L3	ENSG00000060566.9	4.36134		DNAL1	ENSG00000119661.9	-3.2431
RP13-401N8.1	ENSG00000226465.1	4.36106		ZNF786	ENSG00000197362.9	-3.24229
CHST12	ENSG00000136213.7	4.36041		ZSCAN12	ENSG00000158691.10	-3.23937
RCBTB2	ENSG00000136161.8	4.35669		RP11-792D21.2	ENSG00000251442.1	-3.23863
WHAMMP2	ENSG00000248334.2	4.34725		SOX21-AS1	ENSG00000227640.1	-3.23746
MAPK8IP2	ENSG00000008735.10	4.34433		OR2W3	ENSG00000238243.2	-3.23732
AC004980.10	ENSG00000214243.3	4.33372		PDPK1	ENSG00000140992.14	-3.23726
RP11-4K3__A.5	ENSG00000241547.1	4.33302		HAUS5	ENSG00000249115.4	-3.22883
ELOVL2	ENSG00000197977.3	4.32991		UBE2Q2P1	ENSG00000189136.4	-3.22814
NUBPL	ENSG00000151413.12	4.32574		RP1-28O10.1	ENSG00000227591.1	-3.22809
HHIP	ENSG00000164161.5	4.31937		HIF1A-AS1	ENSG00000258777.1	-3.22769
CRYBG3	ENSG00000080200.5	4.31671		IER5L	ENSG00000188483.6	-3.22407
SLC25A33	ENSG00000171612.5	4.31543		C16orf93	ENSG00000196118.7	-3.22297
NT5DC4	ENSG00000144130.7	4.30519		CTC-303L1.2	ENSG00000270133.1	-3.21709
RP11-695J4.2	ENSG00000256751.1	4.30159		HSD3B7	ENSG00000099377.9	-3.21316
RP11-345J4.8	ENSG00000205534.5	4.29981		EIF3L	ENSG00000100129.12	-3.21197
RP11-225H22.5	ENSG00000235470.1	4.29832		SLC1A1	ENSG00000106688.7	-3.20732
RP11-512M8.3	ENSG00000256304.1	4.2944		C21orf59	ENSG00000159079.14	-3.20358
RP11-370B11.3	ENSG00000224549.1	4.29378		RP11-473I1.10	ENSG00000263244.1	-3.20276
LINC00346	ENSG00000255874.1	4.28898		S100A8	ENSG00000143546.5	-3.20242
RP11-57H12.3	ENSG00000226026.1	4.28889		RABGGTA	ENSG00000100949.10	-3.20001
LYG1	ENSG00000144214.5	4.28328		WIPF1	ENSG00000115935.12	-3.19339
C5orf38	ENSG00000186493.7	4.28205		ARHGEF26	ENSG00000114790.8	-3.19278
SBF2-AS1	ENSG00000246273.2	4.27652		FAM122A	ENSG00000187866.6	-3.18873
METTL16	ENSG00000127804.7	4.27011		DCAF4L1	ENSG00000182308.5	-3.18744
MIR3143	ENSG00000265565.1	4.26888		SMC5	ENSG00000198887.7	-3.18717
ARHGAP25	ENSG00000163219.7	4.26831		MAOA	ENSG00000189221.5	-3.1804
SH3PXD2A	ENSG00000107957.12	4.26164		RP11-267M23.4	ENSG00000253704.1	-3.17299
BCKDHB	ENSG00000083123.10	4.26067		CLCN4	ENSG00000073464.7	-3.1697
KCTD14	ENSG00000151364.11	4.25632		SYNGR3	ENSG00000127561.10	-3.16291
EME2	ENSG00000197774.8	4.25583		RNF150	ENSG00000170153.5	-3.16115
LMLN	ENSG00000185621.7	4.25307		GAL3ST4	ENSG00000197093.6	-3.15593
HOTTIP	ENSG00000243766.3	4.25163		FOXO1	ENSG00000150907.6	-3.15335
SDHAP3	ENSG00000185986.10	4.25002		CSNK2B	ENSG00000204435.9	-3.15284
TMEM175	ENSG00000127419.12	4.24958		CTD-2007H13.3	ENSG00000248489.1	-3.15266
RP11-434I12.5	ENSG00000254213.2	4.2487		AC112721.2	ENSG00000222032.1	-3.1493
GPR4	ENSG00000177464.4	4.24614		ZFP1	ENSG00000184517.7	-3.14851
HOXD8	ENSG00000175879.7	4.24544		CCDC138	ENSG00000163006.6	-3.14232
GIMAP8	ENSG00000171115.3	4.24177		NDUFAF3	ENSG00000178057.10	-3.14153
ZNF322	ENSG00000181315.6	4.2403		RAB36	ENSG00000100228.8	-3.13936
RP13-39P12.2	ENSG00000213513.3	4.2304		BRWD3	ENSG00000165288.10	-3.13753
RP13-1032I1.7	ENSG00000262049.1	4.22824		COL18A1	ENSG00000182871.10	-3.13648
AC009961.3	ENSG00000226266.1	4.22544		DPYSL3	ENSG00000113657.8	-3.13254
STX1B	ENSG00000099365.5	4.22444		PTPMT1	ENSG00000110536.9	-3.13112
NECAB3	ENSG00000125967.11	4.22093		AP004372.1	ENSG00000238117.1	-3.12808
RP11-46D6.1	ENSG00000261512.2	4.2179		RP11-217B1.2	ENSG00000261441.1	-3.12683
PRICKLE4	ENSG00000124593.10	4.21624		ACOT4	ENSG00000177465.4	-3.11898
RP11-631M6.2	ENSG00000250461.1	4.2158		HR	ENSG00000168453.10	-3.11611
EEF2K	ENSG00000103319.7	4.21523		CHRNB1	ENSG00000170175.6	-3.11331
PLCZ1	ENSG00000139151.10	4.21251		TLE2	ENSG00000065717.10	-3.10985
ABHD16A	ENSG00000204427.7	4.21168		ACTN1-AS1	ENSG00000259062.1	-3.10388
RP5-901A4.1	ENSG00000255306.1	4.21006		RP11-1020A11.1	ENSG00000269894.1	-3.10149
HOXC13	ENSG00000123364.3	4.20423		SLC27A3	ENSG00000143554.9	-3.09352
VGF	ENSG00000128564.5	4.20163		C1orf50	ENSG00000164008.9	-3.09113
RNF165	ENSG00000141622.9	4.20042		SMAD4	ENSG00000141646.9	-3.08703
RPS14P3	ENSG00000226396.1	4.20009		SVEP1	ENSG00000165124.13	-3.08504
NXF3	ENSG00000147206.11	4.19822		RP11-580I16.2	ENSG00000263766.1	-3.08233
SRXN1	ENSG00000271303.1	4.18864		AC004158.2	ENSG00000261008.2	-3.07664
RP11-298C3.2	ENSG00000228519.3	4.18335		ACTN2	ENSG00000077522.8	-3.07649
DEPTOR	ENSG00000155792.5	4.18253		PVRL3-AS1	ENSG00000242242.1	-3.07614
SLC2A11	ENSG00000133460.15	4.18028		AC097662.2	ENSG00000236432.2	-3.06857
RN7SL425P	ENSG00000239373.2	4.17988		NMU	ENSG00000109255.7	-3.06507
PDE4D	ENSG00000113448.12	4.17655		NPTXR	ENSG00000221890.2	-3.0601
KLLN	ENSG00000227268.3	4.17622		TSPYL4	ENSG00000187189.9	-3.0591
ZNF284	ENSG00000186026.6	4.1723		ZNF410	ENSG00000119725.13	-3.05606
RP11-224O19.2	ENSG00000232480.1	4.17172		BACH2	ENSG00000112182.9	-3.05479
HNRNPKP1	ENSG00000250859.1	4.17044		U1	ENSG00000200997.1	-3.04312
PCDHB8	ENSG00000120322.2	4.16984		KAZN	ENSG00000189337.11	-3.04279
RP11-727A23.5	ENSG00000247137.3	4.16978		NTNG1	ENSG00000162631.14	-3.04267
APBB3	ENSG00000113108.13	4.16901		PTX4	ENSG00000251692.3	-3.04106
ANKRD39	ENSG00000213337.4	4.16886		GNB1L	ENSG00000185838.9	-3.04008
STXBP4	ENSG00000166263.9	4.16727		AC112229.7	ENSG00000175772.10	-3.03565
SSTR5-AS1	ENSG00000261713.1	4.16723		GDPD3	ENSG00000102886.10	-3.03531
SLCO5A1	ENSG00000137571.5	4.16595		SLAMF7	ENSG00000026751.12	-3.03383
SCEL	ENSG00000136155.12	4.15881		HS2ST1	ENSG00000153936.12	-3.0335
RTN4R	ENSG00000040608.9	4.15777		RP11-299G20.2	ENSG00000259172.1	-3.02966
MTMR11	ENSG00000014914.15	4.15198		ARMC4	ENSG00000169126.11	-3.02675
TGFBR3	ENSG00000069702.6	4.1505		RP11-274H24.1	ENSG00000260239.1	-3.02529
RP13-15E13.1	ENSG00000236423.1	4.14988		EML2	ENSG00000125746.10	-3.02477
SNORA63	ENSG00000201229.1	4.14863		NAT6	ENSG00000243477.1	-3.02476
RP11-490K7.4	ENSG00000229447.2	4.1396		RASA2	ENSG00000155903.7	-3.02284
U1	ENSG00000212544.1	4.13762		PRSS12	ENSG00000164099.3	-3.01885
KIAA1958	ENSG00000165185.10	4.13706		DBR1	ENSG00000138231.8	-3.01651
TAPBPL	ENSG00000139192.7	4.13371		FGGY	ENSG00000172456.12	-3.01136
TNK1	ENSG00000174292.7	4.13354		RNPEPL1	ENSG00000142327.6	-3.00273
ZNF222	ENSG00000159885.9	4.13053		AC130352.1	ENSG00000205873.2	-3.00163
RP11-63E9.1	ENSG00000259828.1	4.1304		NKD2	ENSG00000145506.9	-3.00049
ATP8A1	ENSG00000124406.12	4.12665		MOB3B	ENSG00000120162.9	-3.00003
SELPLG	ENSG00000110876.8	4.12533		TRPV6	ENSG00000165125.13	-2.99792
RP4-639F20.1	ENSG00000235501.1	4.12453		SMO	ENSG00000128602.5	-2.99525
PSMA2	ENSG00000106588.6	4.12268		ROBO2	ENSG00000185008.13	-2.99453
HNRNPA1P16	ENSG00000262333.1	4.11897		LRRC8B	ENSG00000197147.8	-2.99284
NEIL3	ENSG00000109674.3	4.1177		TBXA2R	ENSG00000006638.7	-2.99176
WDR49	ENSG00000174776.6	4.11562		CCDC142	ENSG00000135637.9	-2.99033
SAC3D1	ENSG00000168061.9	4.11534		RP11-342C23.4	ENSG00000231806.1	-2.98795
ZZEF1	ENSG00000074755.10	4.11303		RP11-61J19.4	ENSG00000260805.1	-2.98363
C6orf99	ENSG00000203711.6	4.1127		TBC1D8B	ENSG00000133138.15	-2.98186
ALG10	ENSG00000139133.2	4.11083		CTD-2263F21.1	ENSG00000251257.1	-2.98064
LYRM9	ENSG00000232859.5	4.10653		CXCR7	ENSG00000144476.5	-2.97854
CA11	ENSG00000063180.4	4.09782		SHC2	ENSG00000129946.5	-2.97381
NOMO3	ENSG00000103226.13	4.09692		RPL6P27	ENSG00000235552.4	-2.96769
PRDM5	ENSG00000138738.6	4.09124		CRYBG3	ENSG00000233280.2	-2.96762
CYP1B1-AS1	ENSG00000232973.5	4.0898		RP11-1094M14.11	ENSG00000267321.1	-2.96218
CCDC73	ENSG00000186714.8	4.08791		SYBU	ENSG00000147642.12	-2.96138
RP11-161H23.10	ENSG00000257954.1	4.08265		GSN	ENSG00000148180.11	-2.95957
CTB-12O2.1	ENSG00000254226.1	4.07977		CYB561A3	ENSG00000162144.5	-2.95701
RP11-422J8.1	ENSG00000233621.1	4.07865		RP11-616M22.7	ENSG00000260710.1	-2.95679
RBMS1P1	ENSG00000225422.3	4.07848		ASRGL1	ENSG00000162174.8	-2.95498
IQUB	ENSG00000164675.6	4.0758		HECA	ENSG00000112406.4	-2.95383
ZNF100	ENSG00000197020.6	4.07483		MATN1-AS1	ENSG00000186056.5	-2.95031
THAP10	ENSG00000129028.4	4.07282		SLC22A17	ENSG00000092096.10	-2.94975
BHLHE40-AS1	ENSG00000235831.2	4.0722		MRRF	ENSG00000148187.12	-2.94631
RP11-166B2.1	ENSG00000234719.4	4.06293		BCAM	ENSG00000187244.5	-2.94479
FNTB	ENSG00000257365.2	4.06181		TMEM104	ENSG00000109066.9	-2.94351
SPOCK3	ENSG00000196104.6	4.05594		HSP90B2P	ENSG00000259706.1	-2.93787
CLCN2	ENSG00000114859.10	4.05355		P4HA3	ENSG00000149380.7	-2.93153
OPRL1	ENSG00000125510.11	4.04951		RP11-807H7.1	ENSG00000250846.2	-2.92946
RIN3	ENSG00000100599.11	4.04556		SCAND3	ENSG00000232040.2	-2.92791
ABHD17B	ENSG00000107362.9	4.04486		FAM206A	ENSG00000119328.7	-2.92175
AC004019.13	ENSG00000236754.1	4.04335		CPEB3	ENSG00000107864.10	-2.91699
RP11-383J24.1	ENSG00000253227.1	4.04068		IL16	ENSG00000172349.12	-2.91519
PLEKHG4B	ENSG00000153404.9	4.03973		FAM102A	ENSG00000167106.7	-2.91469
ZNF649	ENSG00000198093.6	4.03805		RP11-72I8.1	ENSG00000260735.1	-2.90552
WDR37	ENSG00000047056.10	4.03782		RN7SL454P	ENSG00000243426.2	-2.90525
CRLF3	ENSG00000176390.10	4.03769		RP11-206F17.2	ENSG00000231841.1	-2.90508
MT-ND6	ENSG00000198695.2	4.03498		ZNF383	ENSG00000188283.7	-2.90413
RGS7BP	ENSG00000186479.4	4.03396		AC104135.4	ENSG00000230836.1	-2.90413
C1QL4	ENSG00000186897.3	4.02533		FA2H	ENSG00000103089.4	-2.89921
BDH1	ENSG00000161267.7	4.02436		RBP7	ENSG00000162444.11	-2.89576
PDF	ENSG00000258429.1	4.01946		TRAF3IP2	ENSG00000056972.14	-2.89533
LRRC39	ENSG00000122477.8	4.01757		RP11-169D4.1	ENSG00000227467.3	-2.8941
EFNB3	ENSG00000108947.4	4.01402		PEX7	ENSG00000112357.8	-2.89406
MMP24	ENSG00000125966.8	4.01304		RP11-262H14.4	ENSG00000170161.6	-2.89358
CCSER1	ENSG00000184305.10	4.01298		ALG10B	ENSG00000175548.4	-2.89073
RP11-390B4.5	ENSG00000260589.1	4.01259		PI4KA	ENSG00000241973.6	-2.88838
TUB	ENSG00000166402.4	4.0112		OSBPL7	ENSG00000006025.7	-2.88389
AAK1	ENSG00000188971.2	4.01071		FMO5	ENSG00000131781.8	-2.88351
AC009403.2	ENSG00000216895.4	4.0101		NME1-NME2	ENSG00000243678.6	-2.88002
GABRB3	ENSG00000166206.8	4.00463		PLEKHA1	ENSG00000107679.10	-2.8754
HECW1	ENSG00000002746.9	4.00383		ZDHHC14	ENSG00000175048.12	-2.87387
SLC35A1	ENSG00000164414.12	4.00361		LYRM7	ENSG00000186687.11	-2.86331
TTC22	ENSG00000006555.6	4.00194		OPHN1	ENSG00000079482.11	-2.86152
SLC9A5	ENSG00000135740.12	3.99635		TMEM143	ENSG00000161558.6	-2.85754
SNHG7	ENSG00000233016.1	3.99488		ACBD7	ENSG00000176244.6	-2.85228
ZNF771	ENSG00000179965.7	3.99432		ATP13A5	ENSG00000187527.6	-2.84818
TLR1	ENSG00000174125.3	3.99213		AC004381.6	ENSG00000005189.15	-2.84667
RP11-660L16.2	ENSG00000254682.1	3.99164		PLCH1	ENSG00000114805.12	-2.84033
HIF1AN	ENSG00000166135.7	3.98823		CTIF	ENSG00000134030.9	-2.83792
CTA-292E10.6	ENSG00000226471.2	3.98438		RNF2	ENSG00000121481.6	-2.83759
SPATA1	ENSG00000122432.12	3.98372		FKBP11	ENSG00000134285.6	-2.83649
AC073063.10	ENSG00000228335.1	3.98066		PAPSS2	ENSG00000198682.8	-2.83028
GPR64	ENSG00000173698.13	3.97712		U2	ENSG00000222724.1	-2.82644
RP1-125I3.2	ENSG00000236528.1	3.97081		NNT	ENSG00000112992.12	-2.82497
PAM16	ENSG00000217930.3	3.96563		COPG2	ENSG00000158623.10	-2.81384
SERHL2	ENSG00000183569.13	3.96507		RP11-221J22.1	ENSG00000214407.3	-2.81337
RHOU	ENSG00000116574.4	3.96172		RP3-441A12.1	ENSG00000225945.1	-2.81122
EID3	ENSG00000255150.1	3.96066		B4GALT6	ENSG00000118276.7	-2.79855
AC004988.1	ENSG00000203446.2	3.95989		ZBTB45	ENSG00000119574.8	-2.79795
FAM167A	ENSG00000154319.10	3.9578		MRM1	ENSG00000129282.8	-2.79711
PARD6G	ENSG00000178184.11	3.95291		OVOL1	ENSG00000172818.5	-2.79497
TMIE	ENSG00000181585.3	3.95054		PITPNM3	ENSG00000091622.11	-2.79481
AP3S2	ENSG00000157823.12	3.95		MED23	ENSG00000112282.13	-2.79476
ATP6V1G2	ENSG00000213760.6	3.93982		PPWD1	ENSG00000113593.7	-2.79218
ZNF180	ENSG00000167384.6	3.93924		RAD51	ENSG00000051180.12	-2.79052
C7orf43	ENSG00000146826.10	3.93922		RP11-214C8.5	ENSG00000263899.1	-2.78904
EPHX4	ENSG00000172031.6	3.93792		ICA1	ENSG00000003147.13	-2.789
UFSP2	ENSG00000109775.6	3.93278		ALG8	ENSG00000159063.8	-2.78833
SSMEM1	ENSG00000165120.3	3.93274		C14orf79	ENSG00000140104.9	-2.788
AK5	ENSG00000154027.14	3.92927		CTD-2192J16.20	ENSG00000269693.1	-2.78541
TFCP2L1	ENSG00000115112.7	3.92869		EEF1E1	ENSG00000124802.7	-2.78279
SPINK13	ENSG00000214510.5	3.92814		LRRC37A15P	ENSG00000230069.3	-2.78261
TUT1	ENSG00000149016.11	3.92799		TMCO4	ENSG00000162542.9	-2.77729
SCD5	ENSG00000145284.7	3.92777		RP11-253M7.1	ENSG00000259426.1	-2.77442
SLC29A4	ENSG00000164638.5	3.92765		AC083843.2	ENSG00000254028.1	-2.76964
ALG6	ENSG00000088035.11	3.92755		HIP1	ENSG00000127946.12	-2.76401
SEMA6D	ENSG00000137872.11	3.92413		RP5-1000K24.2	ENSG00000248503.2	-2.76309
KLHL31	ENSG00000124743.5	3.92377		TPI1P2	ENSG00000230359.3	-2.76261
NEURL2	ENSG00000124257.6	3.92296		RP11-169K16.6	ENSG00000224321.1	-2.76077
MYRF	ENSG00000124920.9	3.92264		Y_RNA	ENSG00000252759.1	-2.74933
ZNF354B	ENSG00000178338.6	3.92195		ZFP14	ENSG00000142065.9	-2.74652
C22orf24	ENSG00000128254.9	3.91379		BRF2	ENSG00000104221.8	-2.74556
RAB27A	ENSG00000069974.11	3.91347		RP11-353B9.1	ENSG00000261597.1	-2.74486
NAP1L4P1	ENSG00000177173.5	3.91265		ENTPD4	ENSG00000197217.8	-2.74271
INE1	ENSG00000224975.1	3.90943		SLC26A11	ENSG00000181045.10	-2.74234
ZNF833P	ENSG00000197332.7	3.9089		PRKCG	ENSG00000126583.6	-2.74043
FDXACB1	ENSG00000255561.2	3.90429		RNU5E-2P	ENSG00000252056.1	-2.73978
PKHD1	ENSG00000170927.10	3.90392		VAMP1	ENSG00000139190.12	-2.73866
ST3GAL3	ENSG00000126091.15	3.89262		RP5-1086D14.6	ENSG00000269932.1	-2.73593
KCNC3	ENSG00000131398.9	3.89091		RP11-395P17.3	ENSG00000234771.2	-2.73255
NRTN	ENSG00000171119.2	3.88748		DDX19B	ENSG00000157349.11	-2.73054
ZNF880	ENSG00000221923.4	3.88508		GBAP1	ENSG00000160766.10	-2.72826
MUC22	ENSG00000261272.1	3.88072		C19orf40	ENSG00000131944.5	-2.72342
EPHA5	ENSG00000145242.9	3.87873		CAMSAP3	ENSG00000076826.5	-2.72224
HMSD	ENSG00000221887.4	3.87743		PDE12	ENSG00000174840.7	-2.72155
RNU6-39	ENSG00000207072.1	3.87516		LPHN3	ENSG00000150471.10	-2.72154
ITGAM	ENSG00000169896.12	3.87062		FOXI2	ENSG00000186766.7	-2.71966
FAM86JP	ENSG00000171084.11	3.86601		KRTAP2-3	ENSG00000212724.2	-2.71532
TMEM63C	ENSG00000165548.6	3.86409		RP11-7F17.5	ENSG00000246548.3	-2.71515
AC009506.1	ENSG00000224152.1	3.8639		RP11-345L23.1	ENSG00000235899.1	-2.71408
TH	ENSG00000180176.10	3.86298		C7orf31	ENSG00000153790.7	-2.70967
AREG	ENSG00000109321.6	3.86276		BZRAP1	ENSG00000005379.11	-2.70899
EVC2	ENSG00000173040.8	3.86181		PLEKHH3	ENSG00000068137.10	-2.70872
CCT6P3	ENSG00000234585.2	3.85942		SERINC4	ENSG00000184716.9	-2.70842
CDKL3	ENSG00000006837.6	3.85657		RP11-284F21.7	ENSG00000229953.1	-2.70807
RP11-10O17.1	ENSG00000260103.2	3.85591		TSPAN18	ENSG00000157570.7	-2.70675
SLC17A7	ENSG00000104888.5	3.85475		RP11-756P10.3	ENSG00000180015.11	-2.704
ANO7P1	ENSG00000237276.4	3.85362		MTX3	ENSG00000177034.10	-2.69298
INSR	ENSG00000171105.9	3.85222		FAM46B	ENSG00000158246.7	-2.69161
NPM1P21	ENSG00000248578.1	3.84572		RP11-408H20.2	ENSG00000265888.1	-2.68925
SCAMP2	ENSG00000140497.12	3.8402		ZNF782	ENSG00000196597.7	-2.68633
RP11-84A14.4	ENSG00000228150.1	3.8378		RAP1GDS1	ENSG00000138698.9	-2.68439
CHRM3	ENSG00000133019.7	3.83673		SNORD85	ENSG00000200181.1	-2.68437
CLN6	ENSG00000128973.7	3.82966		KIAA1467	ENSG00000084444.9	-2.68434
AC007405.4	ENSG00000234350.1	3.82879		HYAL3	ENSG00000186792.11	-2.68067
RUSC1-AS1	ENSG00000225855.2	3.82678		PAQR7	ENSG00000182749.5	-2.67944
CASP1	ENSG00000137752.18	3.82158		PTPRG-AS1	ENSG00000241472.1	-2.67911
AC017048.4	ENSG00000224577.1	3.82151		WDFY3	ENSG00000163625.11	-2.67397
MT1X	ENSG00000187193.8	3.82139		MTRF1	ENSG00000120662.11	-2.67311
MARCH10	ENSG00000173838.7	3.8198		RP13-631K18.3	ENSG00000254991.1	-2.67123
RP11-74C1.4	ENSG00000232536.1	3.8192		ZNF846	ENSG00000196605.3	-2.669
ZNF785	ENSG00000197162.8	3.81787		ZNF718	ENSG00000250312.2	-2.66885
GPR157	ENSG00000180758.10	3.81716		DYNC1I1	ENSG00000158560.10	-2.66712
NPAP1	ENSG00000185823.2	3.81601		IL36RN	ENSG00000136695.9	-2.66542
RP1-265C24.9	ENSG00000269293.2	3.81425		CROCCP3	ENSG00000080947.10	-2.65788
VPS37D	ENSG00000176428.5	3.81381		RP11-432J22.2	ENSG00000238058.1	-2.65733
PAX8	ENSG00000125618.12	3.81268		TDRD3	ENSG00000083544.9	-2.6564
ECH1	ENSG00000104823.4	3.81217		ZDHHC23	ENSG00000184307.9	-2.65516
PTCH1	ENSG00000185920.11	3.81184		ZNF607	ENSG00000198182.8	-2.65481
PID1	ENSG00000153823.14	3.80912		TTLL3	ENSG00000214021.11	-2.65413
RP1-283E3.4	ENSG00000227775.3	3.80092		APOBEC3A	ENSG00000128383.8	-2.65242
RP11-268J15.5	ENSG00000116883.8	3.80042		RP11-22P6.3	ENSG00000260442.1	-2.64829
FTCD	ENSG00000160282.9	3.79472		HEBP1	ENSG00000013583.4	-2.64669
GPC6	ENSG00000183098.6	3.79472		CA5BP1	ENSG00000186312.6	-2.64358
RP5-1158E12.3	ENSG00000231566.1	3.79429		GRTP1	ENSG00000139835.9	-2.64296
ADAM29	ENSG00000168594.11	3.79369		IFT172	ENSG00000138002.10	-2.64265
RELN	ENSG00000189056.9	3.79179		FBXO31	ENSG00000103264.11	-2.64131
AC142528.1	ENSG00000235078.1	3.77423		EMG1	ENSG00000126749.8	-2.63993
THSD7B	ENSG00000144229.7	3.76271		PBX4	ENSG00000105717.7	-2.63896
IL33	ENSG00000137033.7	3.75976		CYB5RL	ENSG00000215883.5	-2.63609
EFNA3	ENSG00000143590.9	3.75966		ANKRD31	ENSG00000145700.4	-2.63499
AGPAT4	ENSG00000026652.9	3.7589		ZNF230	ENSG00000159882.8	-2.63381
PRMT5-AS1	ENSG00000237054.4	3.7543		AC006296.3	ENSG00000247624.2	-2.62962
ALK	ENSG00000171094.11	3.75276		MUC13	ENSG00000173702.3	-2.62955
MMRN1	ENSG00000138722.5	3.75171		FAM168A	ENSG00000054965.6	-2.62946
BCDIN3D	ENSG00000186666.4	3.7502		RP5-823G15.5	ENSG00000259723.1	-2.62724
HSPA8P4	ENSG00000248610.1	3.75014		SLC25A16	ENSG00000122912.9	-2.62553
RP11-651P23.4	ENSG00000224831.2	3.74794		FOXO3	ENSG00000118689.10	-2.62537
CNTNAP3B	ENSG00000154529.10	3.74396		CALHM2	ENSG00000138172.6	-2.62524
SLC25A27	ENSG00000153291.11	3.74315		SCG5	ENSG00000166922.4	-2.62513
NIPSNAP3A	ENSG00000136783.9	3.74083		SARS2	ENSG00000104835.10	-2.62492
LDLRAD4	ENSG00000168675.14	3.74049		RP11-446H18.3	ENSG00000243701.1	-2.62367
NAALADL2	ENSG00000177694.10	3.73715		TTC7A	ENSG00000068724.11	-2.61312
AC002467.7	ENSG00000241764.2	3.73669		PPP4R1L	ENSG00000124224.11	-2.61275
TMOD2	ENSG00000128872.5	3.73352		KRT86	ENSG00000170442.7	-2.60832
UBE2FP1	ENSG00000224080.1	3.73115		CHMP4BP1	ENSG00000258469.1	-2.60822
PEX26	ENSG00000215193.6	3.7265		RPL4P4	ENSG00000229638.1	-2.6058
PCDH7	ENSG00000169851.11	3.72221		KIAA1107	ENSG00000069712.9	-2.59722
PDCD1LG2	ENSG00000197646.6	3.71928		RP5-1129J21.3	ENSG00000261455.1	-2.59685
FAH	ENSG00000103876.7	3.71698		PROM2	ENSG00000155066.11	-2.59626
WDR90	ENSG00000161996.13	3.71608		BATF3	ENSG00000123685.4	-2.59115
CTD-2509G16.5	ENSG00000258760.1	3.716		ARHGEF16	ENSG00000130762.10	-2.5899
KCNS3	ENSG00000170745.7	3.71359		CATSPER1	ENSG00000175294.5	-2.58967
HOXC4	ENSG00000198353.5	3.71274		CRAT	ENSG00000095321.12	-2.58966
DFNB59	ENSG00000204311.7	3.71273		ERMP1	ENSG00000099219.9	-2.58645
RP11-61E11.2	ENSG00000257999.1	3.70903		HYDIN	ENSG00000157423.13	-2.58428
TRAF2	ENSG00000127191.13	3.70617		HCG25	ENSG00000232940.1	-2.58405
CYB561D2	ENSG00000114395.6	3.70438		RPS2P5	ENSG00000240342.2	-2.58397
EML6	ENSG00000214595.7	3.70235		SMYD4	ENSG00000186532.7	-2.5824
ZFHX2	ENSG00000136367.11	3.70108		CDKN2B-AS1	ENSG00000240498.2	-2.58051
LEPR	ENSG00000116678.14	3.6978		RP11-1277A3.1	ENSG00000247679.2	-2.58004
C6orf170	ENSG00000146350.9	3.6953		RP11-325N19.3	ENSG00000246863.2	-2.579
ZNF10	ENSG00000256223.1	3.69472		EPHB6	ENSG00000106123.7	-2.57022
LINC00843	ENSG00000178440.5	3.69265		RN7SL38P	ENSG00000240481.2	-2.56764
RP4-785G19.2	ENSG00000236456.1	3.69155		USP49	ENSG00000164663.9	-2.561
LINC00520	ENSG00000258791.3	3.68804		SLC27A4	ENSG00000167114.7	-2.56059
DDX11L2	ENSG00000236397.2	3.68716		ZNF526	ENSG00000167625.6	-2.55747
ZBTB47	ENSG00000114853.9	3.68535		MAST1	ENSG00000105613.5	-2.55389
TIRAP	ENSG00000150455.9	3.68493		ZBTB20	ENSG00000181722.11	-2.55342
MICU1	ENSG00000107745.12	3.68159		CTC-534A2.2	ENSG00000253251.2	-2.55256
TAF1C	ENSG00000103168.12	3.68148		C21orf67	ENSG00000183250.7	-2.5494
RP11-206L10.11	ENSG00000228794.3	3.67348		LRRC28	ENSG00000168904.10	-2.54907
SIRT6	ENSG00000077463.10	3.67162		TAPT1	ENSG00000169762.12	-2.54857
PKMYT1	ENSG00000127564.12	3.67067		LPCAT3	ENSG00000111684.6	-2.54782
GUCY1A3	ENSG00000164116.12	3.66961		AC017002.2	ENSG00000224959.1	-2.54757
CHD5	ENSG00000116254.13	3.6681		DIP2A-IT1	ENSG00000223692.1	-2.54371
LRRC24	ENSG00000254402.2	3.66749		ACRC	ENSG00000147174.7	-2.53973
ARSG	ENSG00000141337.8	3.66743		RP5-1024G6.5	ENSG00000226754.1	-2.53916
TINCR	ENSG00000223573.2	3.6656		RAB3A	ENSG00000105649.4	-2.53458
COG6	ENSG00000133103.12	3.65995		METTL7B	ENSG00000170439.5	-2.52715
FOS	ENSG00000170345.5	3.65736		NOMO1	ENSG00000103512.10	-2.52645
RCOR2	ENSG00000167771.5	3.65172		FAIM	ENSG00000158234.8	-2.52548
DLGAP1-AS2	ENSG00000262001.1	3.65003		RP11-64D22.5	ENSG00000250271.1	-2.52521
CTD-2260A17.2	ENSG00000247121.2	3.65002		ACHE	ENSG00000087085.9	-2.52431
RPL35P2	ENSG00000220583.1	3.6424		EVI2A	ENSG00000126860.7	-2.51914
ADAT2	ENSG00000189007.10	3.64197		COX10	ENSG00000006695.6	-2.5128
IPO11	ENSG00000086200.12	3.63818		LHFP	ENSG00000183722.7	-2.51092
PLCD1	ENSG00000187091.9	3.63751		MCMBP	ENSG00000197771.8	-2.50925
RP11-539I5.1	ENSG00000225302.1	3.6358		ZNF319	ENSG00000166188.2	-2.50868
SCNN1D	ENSG00000162572.15	3.6354		YWHAZP3	ENSG00000229932.2	-2.50635
AC002451.3	ENSG00000231170.1	3.63521		DUSP8P5	ENSG00000235316.1	-2.50588
RNU12	ENSG00000270022.1	3.6332		ZNF783	ENSG00000204946.5	-2.50251
GRIP1	ENSG00000155974.7	3.63224		CNRIP1	ENSG00000119865.4	-2.49994
SLC23A3	ENSG00000213901.6	3.63113		DOK1	ENSG00000115325.9	-2.49964
ZNF891	ENSG00000214029.3	3.63009		AC022431.1	ENSG00000226221.1	-2.49889
RP11-375I20.6	ENSG00000260633.1	3.6299		PLEKHB1	ENSG00000021300.9	-2.4983
LPXN	ENSG00000110031.8	3.62432		MMAA	ENSG00000151611.9	-2.49432
RP11-100E13.1	ENSG00000233384.1	3.62377		TMEM121	ENSG00000184986.6	-2.48844
KIAA1199	ENSG00000103888.11	3.62127		CENPW	ENSG00000203760.4	-2.48541
IGSF3	ENSG00000143061.13	3.62054		PIGB	ENSG00000069943.5	-2.48493
RASSF2	ENSG00000101265.11	3.61935		C9orf64	ENSG00000165118.10	-2.48005
AKAP6	ENSG00000151320.6	3.61493		MATN1	ENSG00000162510.5	-2.47607
HID1	ENSG00000167861.11	3.61468		RNU4-39P	ENSG00000199325.1	-2.4757
RP11-365D23.4	ENSG00000213036.3	3.61044		GLCCI1	ENSG00000106415.8	-2.47061
ANKRD37	ENSG00000186352.4	3.61007		PALM2	ENSG00000243444.3	-2.47037
GPLD1	ENSG00000112293.10	3.60804		C1R	ENSG00000159403.11	-2.46795
ABHD17C	ENSG00000136379.7	3.6061		MT1M	ENSG00000205364.3	-2.4635
A4GALT	ENSG00000128274.11	3.60534		RPSAP52	ENSG00000241749.2	-2.46198
SPTBN5	ENSG00000137877.8	3.60007		RGL1	ENSG00000143344.10	-2.46096
TMEM61	ENSG00000143001.4	3.59945		NBL1	ENSG00000158747.9	-2.45808
MT1F	ENSG00000198417.5	3.59909		CTB-52I2.8	ENSG00000105642.10	-2.45804
FASTKD3	ENSG00000124279.7	3.59832		PDLIM4	ENSG00000131435.8	-2.45094
RP11-211G23.2	ENSG00000260877.1	3.5976		RN7SL525P	ENSG00000264910.1	-2.45061
GATM	ENSG00000171766.11	3.5974		FAM184B	ENSG00000047662.4	-2.4501
CPT2	ENSG00000157184.5	3.59464		RFTN1	ENSG00000131378.8	-2.44867
DTNBP1	ENSG00000047579.15	3.59231		METTL22	ENSG00000067365.10	-2.44809
CTD-2228K2.7	ENSG00000225138.2	3.58901		FGFR4	ENSG00000160867.10	-2.44117
GAB1	ENSG00000109458.4	3.58897		SNORD59A	ENSG00000207031.1	-2.43832
KCNK2	ENSG00000082482.9	3.58874		ZNF594	ENSG00000180626.9	-2.43648
RP5-968P14.2	ENSG00000260063.1	3.58862		ZNF546	ENSG00000187187.9	-2.43276
MAK	ENSG00000111837.7	3.5882		EPG5	ENSG00000152223.8	-2.43181
RP11-217H19.1	ENSG00000215104.4	3.58569		CTB-164N12.1	ENSG00000253141.1	-2.43152
ITGA2B	ENSG00000005961.13	3.58349		FSIP1	ENSG00000150667.6	-2.42973
NIPAL1	ENSG00000163293.7	3.58271		METTL25	ENSG00000127720.3	-2.42832
DHODH	ENSG00000102967.7	3.58145		PRSS27	ENSG00000172382.5	-2.42649
PYROXD1	ENSG00000121350.11	3.57707		PLEKHA8P1	ENSG00000134297.6	-2.42626
FUT4	ENSG00000196371.2	3.57235		SLC12A8	ENSG00000221955.6	-2.42573
CCDC74B	ENSG00000152076.14	3.57103		RP11-1277A3.2	ENSG00000246596.2	-2.42462
MIR22HG	ENSG00000186594.6	3.57013		U1	ENSG00000199879.1	-2.42327
ADAT3	ENSG00000213638.4	3.56982		SNRPEP4	ENSG00000233270.1	-2.41759
ADC	ENSG00000142920.12	3.562		NUP62CL	ENSG00000198088.6	-2.41736
MT-ND3	ENSG00000198840.2	3.56047		ARID5A	ENSG00000196843.11	-2.41561
ONECUT3	ENSG00000205922.4	3.56021		SERBP1P5	ENSG00000249565.2	-2.41465
RP5-1024G6.8	ENSG00000270172.1	3.5596		TAMM41	ENSG00000144559.6	-2.41356
FAM196B	ENSG00000204767.3	3.55885		FITM2	ENSG00000197296.5	-2.40592
PROSER2	ENSG00000148426.8	3.5527		L3MBTL1	ENSG00000185513.10	-2.40483
DFNA5	ENSG00000105928.9	3.55127		RP11-423H2.3	ENSG00000249684.1	-2.40349
RP11-867G23.4	ENSG00000254452.1	3.54946		FLJ00104	ENSG00000205047.3	-2.403
AC083899.1	ENSG00000233671.1	3.54704		CTD-3014M21.4	ENSG00000188825.8	-2.4017
HTR7P1	ENSG00000183935.2	3.54631		FASTK	ENSG00000164896.15	-2.39832
CD82	ENSG00000085117.7	3.54482		LTB	ENSG00000227507.2	-2.39812
CCDC136	ENSG00000128596.12	3.54222		EIF3EP1	ENSG00000234882.1	-2.39713
S100A3	ENSG00000188015.5	3.5422		SLC25A19	ENSG00000125454.7	-2.39583
LRTOMT	ENSG00000184154.8	3.54209		RAB24	ENSG00000169228.9	-2.39478
COL1A1	ENSG00000108821.9	3.53895		REPS2	ENSG00000169891.13	-2.39341
C2CD5	ENSG00000111731.8	3.53667		RNF5P1	ENSG00000253570.1	-2.38915
RP1-265C24.8	ENSG00000261839.1	3.53486		LRRC3DN	ENSG00000269430.1	-2.38909
RP1-178F10.3	ENSG00000267350.1	3.53324		SSUH2	ENSG00000125046.10	-2.38793
CYBRD1	ENSG00000071967.7	3.53124		BICD1	ENSG00000151746.8	-2.3877
CTD-2003C8.1	ENSG00000247271.2	3.53054		RN7SKP269	ENSG00000202415.1	-2.38682
RP11-129M6.1	ENSG00000251363.2	3.53032		ZNF267	ENSG00000185947.9	-2.38448
TNFAIP6	ENSG00000123610.3	3.52912		TMSB4XP8	ENSG00000187653.10	-2.38268
FLVCR2	ENSG00000119686.5	3.52659		ZNF75D	ENSG00000186376.10	-2.38163
APOL1	ENSG00000100342.16	3.52531		GTF3C2	ENSG00000115207.9	-2.38108
EYS	ENSG00000188107.9	3.52527		RP3-416H24.1	ENSG00000257671.1	-2.38013
RP11-281P11.1	ENSG00000243635.1	3.52038		ZNF529	ENSG00000186020.8	-2.37828
SHB	ENSG00000107338.8	3.51808		BEX5	ENSG00000184515.6	-2.37727
DDX47	ENSG00000213782.3	3.51333		ZNF415	ENSG00000170954.7	-2.37604
LINC00839	ENSG00000185904.7	3.50405		TPCN2	ENSG00000162341.11	-2.37402
DNAJC24	ENSG00000170946.10	3.50323		HES2	ENSG00000069812.7	-2.37052
RP11-111M22.2	ENSG00000179240.4	3.49917		RBPMS	ENSG00000157110.11	-2.36982
TFEB	ENSG00000112561.13	3.49697		RP11-16B13.1	ENSG00000258553.1	-2.36948
COL4A1	ENSG00000187498.10	3.4951		GCAT	ENSG00000100116.12	-2.36899
THOP1	ENSG00000172009.10	3.4946		MAGEH1	ENSG00000187601.3	-2.36095
LRRC27	ENSG00000148814.13	3.49378		RAB43P1	ENSG00000259856.1	-2.36011
LPPR5	ENSG00000117598.7	3.49238		RP11-499E18.1	ENSG00000248161.1	-2.35827
PMS2CL	ENSG00000187953.6	3.48902		ZNF503-AS2	ENSG00000237149.4	-2.35794
PPP1R1C	ENSG00000150722.6	3.48547		USP2	ENSG00000036672.11	-2.357
DNAAF1	ENSG00000154099.12	3.48403		TLCD1	ENSG00000160606.6	-2.35243
UGDH-AS1	ENSG00000249348.1	3.48373		RP11-132A1.4	ENSG00000232445.1	-2.34927
AKNA	ENSG00000106948.12	3.48265		ASH1L-AS1	ENSG00000235919.3	-2.34588
NPR2	ENSG00000159899.10	3.48095		RN7SL494P	ENSG00000241175.2	-2.34582
AC018633.4	ENSG00000229358.2	3.48038		RP11-433O3.1	ENSG00000225356.2	-2.34409
HYAL4	ENSG00000106302.5	3.47504		STARD13-AS	ENSG00000236581.3	-2.3415
NAPEPLD	ENSG00000161048.7	3.47263		CTD-2203K17.1	ENSG00000249572.1	-2.34148
KDSR	ENSG00000119537.11	3.47164		RP11-439A17.9	ENSG00000233029.3	-2.34138
GNAL	ENSG00000141404.10	3.46985		ARL15	ENSG00000185305.6	-2.33089
CDADC1	ENSG00000102543.10	3.46869		THOC6	ENSG00000131652.9	-2.32763
XRCC3	ENSG00000126215.9	3.46486		ZBTB39	ENSG00000166860.2	-2.32156
AP000253.1	ENSG00000234509.1	3.45816		GCDH	ENSG00000105607.8	-2.32001
MDM1	ENSG00000111554.10	3.45706		ISCA2	ENSG00000165898.9	-2.31946
PRPF18	ENSG00000165630.9	3.44979		RP11-500G22.2	ENSG00000226864.1	-2.31749
IL13RA2	ENSG00000123496.3	3.44845		PLXNA3	ENSG00000130827.5	-2.31633
KCNG3	ENSG00000171126.7	3.44445		NR5A2	ENSG00000116833.9	-2.31512
ANKRD16	ENSG00000134461.11	3.44443		CLDN6	ENSG00000184697.6	-2.30893
KIAA0355	ENSG00000166398.7	3.4441		AP000640.2	ENSG00000255355.1	-2.30777
AF064858.6	ENSG00000205622.5	3.44148		MAP3K10	ENSG00000130758.3	-2.30742
QPRT	ENSG00000103485.12	3.43944		C10orf35	ENSG00000171224.7	-2.30187
RP11-46C24.7	ENSG00000259877.1	3.43905		RP11-400K9.4	ENSG00000237807.3	-2.29834
MIRLET7A1	ENSG00000199165.2	3.43804		ZCWPW2	ENSG00000206559.3	-2.29733
RP11-302J23.1	ENSG00000248599.1	3.43627		RNFT2	ENSG00000135119.10	-2.28636
SIRT3	ENSG00000142082.10	3.43523		RP11-627G18.3	ENSG00000266010.1	-2.28182
N4BP2	ENSG00000078177.9	3.42874		LEPREL1	ENSG00000090530.5	-2.27991
FAM134B	ENSG00000154153.9	3.42107		TMEM218	ENSG00000150433.5	-2.27588
CTB-31O20.2	ENSG00000261526.1	3.4196		SPAG6	ENSG00000077327.11	-2.27461
MIR4492	ENSG00000264211.1	3.41842		AC018642.1	ENSG00000236753.1	-2.27061
MAB21L3	ENSG00000173212.4	3.41463		HDHD1	ENSG00000130021.9	-2.26791
TP53INP2	ENSG00000078804.8	3.4138		RP11-876N24.5	ENSG00000263013.1	-2.26624
CTD-2583A14.11	ENSG00000270804.1	3.4136		PIGA	ENSG00000165195.9	-2.26568
WDR45	ENSG00000196998.10	3.41044		C10orf118	ENSG00000165813.12	-2.26217
ACSL5	ENSG00000197142.6	3.40961		PABPC3	ENSG00000151846.7	-2.26093
ZNF671	ENSG00000083814.8	3.40877		ALDH6A1	ENSG00000119711.8	-2.24965
ARPP21	ENSG00000172995.12	3.40436		EIF4E3	ENSG00000163412.7	-2.24835
CTD-2006C1.6	ENSG00000267500.1	3.40234		AC005537.2	ENSG00000232006.3	-2.24812
LINC00265	ENSG00000188185.7	3.39618		DPF1	ENSG00000011332.15	-2.24667
WNT10A	ENSG00000135925.4	3.39279		RP11-674N23.1	ENSG00000265962.1	-2.24468
TST	ENSG00000128311.9	3.39033		RP11-490O6.2	ENSG00000262420.2	-2.24375
MEFV	ENSG00000103313.7	3.38945		OBSCN	ENSG00000154358.15	-2.24056
SIRT2	ENSG00000068903.15	3.38897		C15orf38	ENSG00000242498.3	-2.2387
AC010642.1	ENSG00000267216.1	3.38816		TRIM59	ENSG00000213186.3	-2.23804
KIF27	ENSG00000165115.10	3.38783		SYTL1	ENSG00000142765.13	-2.23595
BEND5	ENSG00000162373.8	3.38428		CCDC74A	ENSG00000163040.10	-2.23565
ALG9	ENSG00000086848.10	3.38397		TSPAN10	ENSG00000182612.6	-2.23539
AC002558.1	ENSG00000221016.1	3.38117		OSCP1	ENSG00000116885.14	-2.22631
RP4-798A10.7	ENSG00000261135.1	3.37206		METTL8	ENSG00000123600.13	-2.22607
ZNF17	ENSG00000186272.8	3.36864		NPPA-AS1	ENSG00000242349.1	-2.22349
CTD-2245F17.3	ENSG00000269051.1	3.36844		CTD-2228K2.5	ENSG00000188242.4	-2.22015
C19orf57	ENSG00000132016.7	3.36663		SNX17	ENSG00000115234.6	-2.21914
NAT8L	ENSG00000185818.7	3.36076		ACTR6	ENSG00000075089.5	-2.21796
FGF13	ENSG00000129682.9	3.35765		PIGS	ENSG00000087111.16	-2.21719
NACA3P	ENSG00000121089.4	3.35508		PRKCA	ENSG00000154229.7	-2.21674
SYT17	ENSG00000103528.12	3.35364		HHIP-AS1	ENSG00000248890.1	-2.2166
MICALL1	ENSG00000100139.9	3.3535		OSBPL11	ENSG00000144909.7	-2.21618
FAM184A	ENSG00000111879.14	3.35237		ATAT1	ENSG00000137343.13	-2.21607
CACHD1	ENSG00000158966.9	3.352		SNX18	ENSG00000178996.8	-2.21501
RP11-156E6.1	ENSG00000259623.1	3.35067		GINS3	ENSG00000181938.9	-2.21381
PDCD2L	ENSG00000126249.2	3.3478		NEURL4	ENSG00000215041.4	-2.21225
LNX2	ENSG00000139517.6	3.34672		BTBD11	ENSG00000151136.10	-2.21203
AC093510.1	ENSG00000255647.1	3.34663		COLGALT2	ENSG00000198756.6	-2.21054
CTB-89H12.4	ENSG00000230551.3	3.34453		SNURF	ENSG00000214265.6	-2.2053
TMEM173	ENSG00000184584.8	3.3388		LRRC45	ENSG00000169683.3	-2.20473
WDR81	ENSG00000167716.14	3.33782		RP11-558F24.4	ENSG00000231789.2	-2.20368
PIF1	ENSG00000140451.8	3.33744		PRRT3	ENSG00000163704.7	-2.1957
HELB	ENSG00000127311.5	3.33484		PSD	ENSG00000059915.12	-2.19546
RP4-773N10.4	ENSG00000258634.2	3.33225		KIAA0101	ENSG00000166803.5	-2.19508
TC2N	ENSG00000165929.8	3.33047		ST6GAL1	ENSG00000073849.10	-2.19432
MT-TA	ENSG00000210127.1	3.32877		B3GALTL	ENSG00000187676.7	-2.19399
ANKHD1	ENSG00000131503.16	3.32695		ELL	ENSG00000105656.6	-2.1902
C22orf23	ENSG00000128346.6	3.32503		AD000092.3	ENSG00000240616.1	-2.18737
PRSS16	ENSG00000112812.11	3.32436		ZNF641	ENSG00000167528.8	-2.18736
BCKDHA	ENSG00000248098.5	3.32284		ULK4	ENSG00000168038.6	-2.18726
ZNF300P1	ENSG00000197083.7	3.32061		PHKA2	ENSG00000044446.6	-2.18708
RBFA	ENSG00000101546.8	3.31994		GAS2L3	ENSG00000139354.6	-2.18341
ZNF76	ENSG00000065029.10	3.31841		BAHCC1	ENSG00000171282.9	-2.18226
RP5-935K16.1	ENSG00000270081.1	3.31633		ZNF512B	ENSG00000196700.3	-2.18195
ZNF814	ENSG00000204514.5	3.31443		BSN	ENSG00000164061.4	-2.18115
LTBP2	ENSG00000119681.7	3.30673		RP11-425I13.3	ENSG00000196951.5	-2.18105
ACVR1B	ENSG00000135503.8	3.30643		ABHD15	ENSG00000168792.4	-2.17931
CUL9	ENSG00000112659.8	3.30378		MYH14	ENSG00000105357.11	-2.17783
SNORA72	ENSG00000207067.1	3.30356		MPP1	ENSG00000130830.9	-2.17771
SRCIN1	ENSG00000017373.11	3.30229		POMZP3	ENSG00000146707.10	-2.17695
FABP5P3	ENSG00000241735.1	3.29825		ZNF295-AS1	ENSG00000237232.3	-2.17592
NBEA	ENSG00000172915.14	3.29389		RP11-547I7.2	ENSG00000237457.2	-2.17577
RP4-660H19.1	ENSG00000225087.1	3.29321		PARP16	ENSG00000138617.10	-2.17427
ZNF818P	ENSG00000269001.1	3.29054		NES	ENSG00000132688.10	-2.16917
RP11-95D17.1	ENSG00000269973.1	3.29003		HPSE	ENSG00000173083.10	-2.16798
FAM53A	ENSG00000174137.8	3.28933		FAM3C2	ENSG00000174028.6	-2.16771
WIPF3	ENSG00000122574.6	3.28914		SHQ1	ENSG00000144736.9	-2.16693
CNTROB	ENSG00000170037.9	3.28897		LACE1	ENSG00000135537.11	-2.16565
IFI27L1	ENSG00000165948.6	3.28678		RPTOR	ENSG00000141564.9	-2.16546
ZFP82	ENSG00000181007.7	3.28548		CTC-503J8.6	ENSG00000267427.1	-2.15932
CARD14	ENSG00000141527.11	3.28268		SPCS2P4	ENSG00000228589.2	-2.15811
AGAP1-IT1	ENSG00000235529.1	3.28245		PLXNB1	ENSG00000164050.8	-2.15464
RP11-16N11.2	ENSG00000260572.1	3.28171		RP11-159D12.2	ENSG00000264112.1	-2.14964
HOXA2	ENSG00000105996.5	3.27851		PRKD2	ENSG00000105287.8	-2.14906
FAM160A2	ENSG00000051009.6	3.27771		BRE	ENSG00000158019.16	-2.14625
FLYWCH1	ENSG00000059122.12	3.27602		CYB561D1	ENSG00000174151.10	-2.14325
WDR4	ENSG00000160193.7	3.27415		POLG2	ENSG00000256525.2	-2.1416
PIK3CB	ENSG00000051382.4	3.27304		PTGER2	ENSG00000125384.6	-2.14115
FECH	ENSG00000066926.6	3.2728		E2F8	ENSG00000129173.8	-2.13978
FBXO46	ENSG00000177051.5	3.27231		SNORA60	ENSG00000199266.1	-2.1388
STAG3L1	ENSG00000205583.9	3.27211		SHROOM2	ENSG00000146950.8	-2.13692
ZNF14	ENSG00000105708.8	3.27072		AC006160.5	ENSG00000249502.1	-2.13667
PXMP2	ENSG00000176894.5	3.27028		ZNF549	ENSG00000121406.4	-2.13655
ISCA1P1	ENSG00000217416.3	3.26766		SPAG4	ENSG00000061656.5	-2.13641
ZBTB32	ENSG00000011590.9	3.2627		CHST14	ENSG00000169105.6	-2.13426
LPAR2	ENSG00000064547.9	3.26113		TMEM170A	ENSG00000166822.8	-2.13163
TRABD2A	ENSG00000186854.6	3.26102		POLQ	ENSG00000051341.9	-2.13007
FAM110B	ENSG00000169122.7	3.26056		VPS25	ENSG00000131475.2	-2.12921
PLCD4	ENSG00000115556.9	3.26018		TEX10	ENSG00000136891.9	-2.12844
TRMT10B	ENSG00000165275.5	3.26008		RP11-98I9.4	ENSG00000228506.1	-2.12235
MSH5	ENSG00000204410.10	3.25951		CDK19	ENSG00000155111.10	-2.12162
LYSMD2	ENSG00000140280.9	3.25452		TRIOBP	ENSG00000100106.15	-2.12116
MANSC4	ENSG00000205693.3	3.2544		FTH1P3	ENSG00000213453.3	-2.11791
ANKRD6	ENSG00000135299.11	3.25414		RUNX3	ENSG00000020633.14	-2.117
TMEM200A	ENSG00000164484.7	3.25138		RHPN1-AS1	ENSG00000254389.2	-2.11314
RPS6KA6	ENSG00000072133.6	3.2503		RDH13	ENSG00000160439.10	-2.11157
DHFRL1	ENSG00000178700.3	3.25025		CTD-2555K7.2	ENSG00000258458.1	-2.10937
CDH7	ENSG00000081138.9	3.24685		MRPS22	ENSG00000175110.7	-2.10849
RP11-844P9.2	ENSG00000248596.1	3.24642		CYP27A1	ENSG00000135929.4	-2.10804
DHFR	ENSG00000228716.2	3.24518		THOC3	ENSG00000051596.5	-2.10643
KALRN	ENSG00000160145.10	3.24502		RP11-159G9.5	ENSG00000229729.3	-2.10482
METTL7A	ENSG00000185432.10	3.24083		AC010091.1	ENSG00000233491.2	-2.10292
ZNF311	ENSG00000197935.6	3.24026		BCS1L	ENSG00000074582.8	-2.10292
SULT2B1	ENSG00000088002.7	3.23996		MANSC1	ENSG00000111261.9	-2.10276
CTD-2270L9.4	ENSG00000260136.1	3.2325		DIO3OS	ENSG00000258498.1	-2.09981
AC104777.2	ENSG00000236049.1	3.23208		TBX6	ENSG00000149922.6	-2.09915
GPC1	ENSG00000063660.4	3.23092		ZDHHC1	ENSG00000159714.6	-2.09908
WBP1LP2	ENSG00000250474.1	3.22994		MCF2L2	ENSG00000053524.7	-2.09632
HTATSF1P2	ENSG00000271361.1	3.22621		RP11-135A24.4	ENSG00000233825.1	-2.09583
SSC5D	ENSG00000179954.10	3.22608		ENO1-IT1	ENSG00000236269.1	-2.09543
RPS6KA5	ENSG00000100784.5	3.22374		FBXL17	ENSG00000145743.11	-2.09497
FHDC1	ENSG00000137460.4	3.22342		KRT8P46	ENSG00000248971.2	-2.09428
SUSD1	ENSG00000106868.12	3.21802		PGBD4	ENSG00000182405.4	-2.09162
PRKX	ENSG00000183943.5	3.21747		PEPD	ENSG00000124299.8	-2.08967
KCTD16	ENSG00000183775.5	3.21661		AP006621.5	ENSG00000255284.1	-2.0892
FLG-AS1	ENSG00000237975.2	3.21645		MAPK12	ENSG00000188130.9	-2.0858
ZKSCAN2	ENSG00000155592.11	3.21447		MYB	ENSG00000118513.14	-2.08543
RP11-145A3.1	ENSG00000227496.1	3.21382		RASA3	ENSG00000185989.9	-2.08331
SECISBP2	ENSG00000187742.10	3.21276		CENPN	ENSG00000166451.9	-2.08241
MYH15	ENSG00000144821.5	3.21173		ZNF45	ENSG00000124459.7	-2.08205
NANOS1	ENSG00000188613.5	3.20607		RP11-632C17__A.1	ENSG00000230202.1	-2.08126
KCNT2	ENSG00000162687.11	3.20249		HOMEZ	ENSG00000215271.5	-2.07791
CMTM4	ENSG00000183723.8	3.19956		MEX3B	ENSG00000183496.5	-2.07752
KLHL29	ENSG00000119771.10	3.19903		B3GNTL1	ENSG00000175711.4	-2.07303
SERPINA3	ENSG00000196136.11	3.19827		WDR83	ENSG00000123154.7	-2.06733
MTMR3	ENSG00000100330.11	3.19727		DNAJC18	ENSG00000170464.5	-2.06465
FKBP7	ENSG00000079150.13	3.19311		PPFIBP2	ENSG00000166387.7	-2.06275
AK7	ENSG00000140057.4	3.19216		LRRN3	ENSG00000173114.8	-2.06172
FAM185A	ENSG00000222011.4	3.18766		CDKL5	ENSG00000008086.6	-2.06049
CGN	ENSG00000143375.9	3.18489		FAM86C1	ENSG00000158483.11	-2.05983
SNORD111	ENSG00000221066.1	3.1821		ARRB1	ENSG00000137486.12	-2.05961
KCNJ12	ENSG00000184185.5	3.18168		RILPL2	ENSG00000150977.9	-2.05912
PLXNB3	ENSG00000198753.7	3.17994		CDC42EP2	ENSG00000149798.3	-2.05838
CCDC61	ENSG00000104983.4	3.17942		IL1RAPL1	ENSG00000169306.5	-2.05442
AC104654.1	ENSG00000214691.6	3.17863		SOX21	ENSG00000125285.4	-2.05303
RP11-416I2.1	ENSG00000260328.1	3.17861		SGSH	ENSG00000181523.8	-2.05125
DCLRE1A	ENSG00000198924.3	3.1783		LRRC37A4P	ENSG00000214425.2	-2.04792
CRAMP1L	ENSG00000007545.11	3.17827		NR4A1	ENSG00000123358.15	-2.04641
ZNF136	ENSG00000196646.7	3.17581		ITGB5	ENSG00000082781.6	-2.04639
ALDOC	ENSG00000109107.9	3.17541		HAUS3	ENSG00000214367.3	-2.04486
GSTA4	ENSG00000170899.6	3.17177		IQSEC1	ENSG00000144711.9	-2.04356
MUC5AC	ENSG00000215182.6	3.17162		ZSCAN30	ENSG00000186814.8	-2.04254
ZNF157	ENSG00000147117.7	3.17006		SLAMF9	ENSG00000162723.5	-2.04227
PTGES3P3	ENSG00000229204.2	3.16962		RP11-491F9.1	ENSG00000260614.1	-2.03624
RP11-38J22.3	ENSG00000226780.1	3.16915		RP11-262H14.3	ENSG00000234665.3	-2.0351
COL6A3	ENSG00000163359.10	3.16902		PCYOX1	ENSG00000116005.7	-2.03408
SCARNA21	ENSG00000251866.1	3.16878		ARSB	ENSG00000113273.11	-2.03312
MIR4449	ENSG00000264585.1	3.16811		CENPP	ENSG00000188312.9	-2.03109
NRL	ENSG00000129535.8	3.16446		OLFM2	ENSG00000105088.4	-2.02805
CEP41	ENSG00000106477.13	3.1638		NPRL3	ENSG00000103148.11	-2.02792
RP11-346C20.3	ENSG00000271009.1	3.16278		EML1	ENSG00000066629.12	-2.02734
DOPEY1	ENSG00000083097.10	3.16273		RP11-286H14.6	ENSG00000240685.1	-2.02726
RP11-268P4.4	ENSG00000257023.1	3.16264		ZNF701	ENSG00000167562.7	-2.02641
NHLRC1	ENSG00000187566.3	3.16136		USP43	ENSG00000154914.11	-2.02357
LINC00662	ENSG00000261824.2	3.15575		CHST11	ENSG00000171310.6	-2.02333
SPHK2	ENSG00000063176.11	3.15563		ZBTB2	ENSG00000181472.4	-2.02126
PI4KAP2	ENSG00000183506.12	3.15513		NFASC	ENSG00000163531.11	-2.0191
GCLM	ENSG00000023909.5	3.15446		RP11-3J1.1	ENSG00000248238.1	-2.01826
ZSCAN18	ENSG00000121413.8	3.14887		CCDC163P	ENSG00000236624.4	-2.01797
DOHH	ENSG00000129932.3	3.14569		SUV39H2	ENSG00000152455.11	-2.01711
RUNDC3A	ENSG00000108309.8	3.14438		DENND2D	ENSG00000162777.12	-2.01624
MTERFD3	ENSG00000120832.5	3.14027		WNT3	ENSG00000108379.5	-2.01175
MGP	ENSG00000111341.5	3.13982		TBXAS1	ENSG00000059377.11	-2.00999
TM4SF1-AS1	ENSG00000240541.2	3.13962		SNORD3B-2	ENSG00000262074.2	-2.0089
SLC8A1	ENSG00000183023.13	3.13589		GTF2H2	ENSG00000145736.10	-2.00836
ADCY9	ENSG00000162104.5	3.13584		BX936347.1	ENSG00000197180.1	-2.0083
TARSL2	ENSG00000185418.11	3.13327		ATP8B3	ENSG00000130270.11	-2.00648
ABCD3	ENSG00000117528.7	3.13141		ZNF600	ENSG00000189190.7	-2.00353
BCL2L14	ENSG00000121380.8	3.13082		C19orf18	ENSG00000177025.3	-2.00303
SERPIND1	ENSG00000099937.6	3.12544		ARHGAP39	ENSG00000147799.7	-2.00087
CTD-2561J22.5	ENSG00000268119.1	3.12467		EIF5AL1	ENSG00000253626.2	-1.99959
EXO5	ENSG00000164002.7	3.1187		CLSPN	ENSG00000092853.9	-1.99956
WDFY2	ENSG00000139668.7	3.11498		SYNC	ENSG00000162520.10	-1.99651
RAET1L	ENSG00000155918.3	3.11439		ALDH3A1	ENSG00000108602.13	-1.9963
CPAMD8	ENSG00000160111.8	3.11416		ATG9A	ENSG00000198925.6	-1.996
MCOLN3	ENSG00000055732.8	3.10982		FLVCR1-AS1	ENSG00000198468.3	-1.99534
ALDH1A2	ENSG00000128918.10	3.10826		POLDIP3	ENSG00000100227.13	-1.99269
RP11-462L8.1	ENSG00000229656.2	3.10804		CCL26	ENSG00000006606.4	-1.99219
C1orf54	ENSG00000118292.4	3.10611		CHIC1	ENSG00000204116.7	-1.99013
TPP1	ENSG00000166340.10	3.10463		ZNF689	ENSG00000156853.7	-1.99008
DNAJC30	ENSG00000176410.6	3.10289		NAT14	ENSG00000090971.4	-1.98722
RP11-178L8.7	ENSG00000270006.1	3.09907		PRELID2	ENSG00000186314.7	-1.98419
ZNF708	ENSG00000182141.5	3.09736		RRNAD1	ENSG00000143303.7	-1.98375
SNORD116-25	ENSG00000252326.1	3.09567		CCR1	ENSG00000163823.3	-1.98313
FAM89B	ENSG00000176973.7	3.09482		hsa-mir-6723	ENSG00000237973.1	-1.98219
ALG1	ENSG00000033011.7	3.09457		CREB3L1	ENSG00000157613.6	-1.98036
RP11-770J1.5	ENSG00000254873.1	3.09098		AC005592.2	ENSG00000231185.2	-1.97981
RASGEF1C	ENSG00000146090.11	3.09049		MTHFSD	ENSG00000103248.12	-1.97791
RBMXL1	ENSG00000213516.5	3.08813		SCLY	ENSG00000132330.12	-1.97751
ZEB2-AS1	ENSG00000238057.3	3.08704		C10orf11	ENSG00000148655.10	-1.97653
CTD-3131K8.2	ENSG00000269439.1	3.0849		RAB33B	ENSG00000172007.5	-1.97489
RP11-72M17.1	ENSG00000258561.1	3.0844		SLITRK5	ENSG00000165300.5	-1.97336
GNA14	ENSG00000156049.6	3.08427		TNFRSF9	ENSG00000049249.4	-1.96816
C17orf97	ENSG00000187624.7	3.08422		PIGU	ENSG00000101464.6	-1.96801
NSUN5P1	ENSG00000223705.5	3.08408		ZNF563	ENSG00000188868.9	-1.96734
GPAM	ENSG00000119927.9	3.08013		CRIP2	ENSG00000182809.6	-1.96495
TM7SF2	ENSG00000149809.10	3.07909		RP1-80B9.2	ENSG00000250903.3	-1.9637
EDC3	ENSG00000179151.7	3.07721		ZNF618	ENSG00000157657.10	-1.95116
PLIN4	ENSG00000167676.3	3.07572		TOMM40L	ENSG00000158882.8	-1.95078
BARX2	ENSG00000043039.5	3.07294		PGAP2	ENSG00000148985.15	-1.94965
COQ10A	ENSG00000135469.9	3.06962		DYM	ENSG00000141627.9	-1.94886
AC007969.5	ENSG00000233762.2	3.06479		UNC13B	ENSG00000198722.8	-1.94869
CEP97	ENSG00000182504.6	3.06319		PMS2P4	ENSG00000067601.6	-1.94723
TTC21A	ENSG00000168026.12	3.05959		FBXO36	ENSG00000153832.7	-1.94126
SUMO1P4	ENSG00000235555.1	3.05751		TBCEL	ENSG00000154114.8	-1.94093
ZFP30	ENSG00000120784.11	3.05733		SENP8	ENSG00000166192.10	-1.93684
RP11-488C13.5	ENSG00000258301.2	3.05642		RP4-756H11.3	ENSG00000226824.2	-1.93388
CEP72	ENSG00000112877.6	3.05524		AC006262.5	ENSG00000268621.1	-1.93365
RAE1	ENSG00000101146.8	3.05334		ZNF430	ENSG00000118620.8	-1.92885
ACOT1	ENSG00000184227.3	3.05155		CADM1	ENSG00000182985.11	-1.92764
ZHX2	ENSG00000178764.6	3.0503		FAM3C	ENSG00000196937.6	-1.92302
TUSC3	ENSG00000104723.16	3.04996		FOXN3	ENSG00000053254.11	-1.92026
AC005256.1	ENSG00000267073.1	3.0477		IFI27L2	ENSG00000119632.3	-1.91988
ZNF137P	ENSG00000123870.9	3.04623		PPP1R13L	ENSG00000104881.10	-1.91966
MYO7A	ENSG00000137474.15	3.0462		CTD-2541M15.1	ENSG00000249898.3	-1.91624
RP11-229E13.2	ENSG00000267548.1	3.04618		DENND4A	ENSG00000174485.10	-1.9121
FGF5	ENSG00000138675.12	3.04453		TMEM258	ENSG00000134825.8	-1.91121
HEATR2	ENSG00000164818.11	3.04413		RP5-1139I1.1	ENSG00000230392.1	-1.91078
PEX6	ENSG00000124587.9	3.03856		BIVM	ENSG00000134897.9	-1.91055
RPS10	ENSG00000124614.9	3.03818		RUNDC1	ENSG00000198863.3	-1.90958
ABCB8	ENSG00000197150.8	3.03601		AC017060.1	ENSG00000226598.1	-1.90911
RP11-342K6.1	ENSG00000270696.1	3.0295		RP1-30G7.2	ENSG00000236751.1	-1.90309
CYLC1	ENSG00000183035.8	3.02747		DUSP23	ENSG00000158716.4	-1.90118
RP11-435O5.2	ENSG00000237857.2	3.0273		ZNF438	ENSG00000183621.10	-1.89533
DNAH17	ENSG00000187775.11	3.0267		MARCH9	ENSG00000139266.5	-1.8945
GATS	ENSG00000239521.2	3.0242		ZUFSP	ENSG00000153975.5	-1.89301
RP11-143J12.2	ENSG00000266053.1	3.02342		CADM4	ENSG00000105767.2	-1.89245
C7orf73	ENSG00000243317.3	3.02072		GMIP	ENSG00000089639.6	-1.89114
OGFRL1	ENSG00000119900.6	3.02068		METTL21B	ENSG00000123427.11	-1.88824
RASGEF1B	ENSG00000138670.11	3.01913		KLRAP1	ENSG00000256667.2	-1.88748
PSTPIP2	ENSG00000152229.14	3.01783		ISL1	ENSG00000016082.10	-1.88737
TLR5	ENSG00000187554.7	3.0166		TXNRD3	ENSG00000197763.8	-1.8856
MTND4P12	ENSG00000247627.2	3.01523		ZNHIT3	ENSG00000108278.7	-1.88387
DIP2C	ENSG00000151240.11	3.01322		RP11-288H12.4	ENSG00000270949.1	-1.88383
RP11-45M22.5	ENSG00000266498.1	3.01306		S1PR3	ENSG00000213694.3	-1.88055
RP11-649A18.12	ENSG00000263843.1	3.01232		PIP5K1C	ENSG00000186111.4	-1.87978
SLC25A20	ENSG00000178537.5	3.01141		PIK3C2B	ENSG00000133056.9	-1.8786
MALL	ENSG00000144063.3	3.01024		SLC2A13	ENSG00000151229.7	-1.87533
RTN4RL2	ENSG00000186907.3	3.0073		FTH1P23	ENSG00000242960.1	-1.8749
TNFRSF1B	ENSG00000028137.12	3.00677		RP11-81N13.1	ENSG00000241316.2	-1.87388
FAM154B	ENSG00000188659.5	3.00596		CENPE	ENSG00000138778.7	-1.87109
DOCK3	ENSG00000088538.12	3.00455		EXO1	ENSG00000174371.12	-1.86953
RP11-973H7.1	ENSG00000260302.1	3.00446		TNFSF12	ENSG00000239697.6	-1.86898
RP11-3P17.3	ENSG00000234851.3	3.00367		CA13	ENSG00000185015.3	-1.86879
FAM132B	ENSG00000178752.11	3.00113		MYO7B	ENSG00000169994.14	-1.86631
INO80C	ENSG00000153391.11	2.99545		PRKAR2A-AS1	ENSG00000224424.7	-1.86444
PLEKHN1	ENSG00000187583.5	2.99497		LZTS2	ENSG00000107816.13	-1.86443
RP11-274B21.1	ENSG00000242588.2	2.99442		MARCH1	ENSG00000145416.9	-1.86415
TPRG1L	ENSG00000158109.10	2.99433		GCSH	ENSG00000140905.5	-1.86365
ARNTL	ENSG00000133794.13	2.99431		RBM45	ENSG00000155636.9	-1.86193
GATC	ENSG00000257218.1	2.99309		DCTN2	ENSG00000175203.11	-1.86147
KIF24	ENSG00000186638.11	2.98675		RP1	ENSG00000104237.6	-1.86115
DET1	ENSG00000140543.9	2.98528		ICA1L	ENSG00000163596.12	-1.86057
IMPDH1P10	ENSG00000232133.1	2.98505		UBAC2-AS1	ENSG00000228889.1	-1.8572
RP11-103G8.2	ENSG00000240137.1	2.985		PI4K2A	ENSG00000155252.12	-1.85674
ESRP2	ENSG00000103067.7	2.98324		BCO2	ENSG00000197580.7	-1.85504
MAPRE3	ENSG00000084764.6	2.98078		RAB20	ENSG00000139832.3	-1.85501
TBC1D9	ENSG00000109436.7	2.98021		hsa-mir-146a	ENSG00000253522.1	-1.8546
CACFD1	ENSG00000160325.10	2.97847		FAM216A	ENSG00000204856.7	-1.85428
RNF157	ENSG00000141576.10	2.97803		AC091633.3	ENSG00000223711.1	-1.85315
QSOX2	ENSG00000165661.11	2.9645		AP4B1	ENSG00000134262.8	-1.85309
MCM10	ENSG00000065328.12	2.96116		PGM5P1	ENSG00000204794.6	-1.85259
RP11-752G15.6	ENSG00000250988.3	2.96041		NFU1	ENSG00000169599.8	-1.85234
DENND6B	ENSG00000205593.6	2.95861		EGFL7	ENSG00000172889.11	-1.85122
RP1-180E22.3	ENSG00000225791.1	2.95644		SMDT1	ENSG00000183172.7	-1.85059
SMIM13	ENSG00000224531.4	2.95487		MYCBP	ENSG00000214114.4	-1.84995
MBNL3	ENSG00000076770.10	2.95291		HIST1H3E	ENSG00000196966.3	-1.8499
RP11-10C24.1	ENSG00000271020.1	2.95233		TMEM40	ENSG00000088726.11	-1.84929
UBE2V1	ENSG00000244687.7	2.95123		TMEM19	ENSG00000139291.9	-1.8487
ERCC5	ENSG00000134899.13	2.9493		ZNF236	ENSG00000130856.11	-1.84563
NMNAT1	ENSG00000173614.9	2.9485		WDR27	ENSG00000184465.11	-1.84483
AC079305.10	ENSG00000222043.2	2.94778		PRTG	ENSG00000166450.7	-1.84295
CTD-2033A16.3	ENSG00000262136.1	2.94633		IMP3	ENSG00000177971.7	-1.84252
LMBRD2	ENSG00000164187.6	2.94624		TAB1	ENSG00000100324.9	-1.84189
TCN2	ENSG00000185339.4	2.94284		DIO2	ENSG00000211448.7	-1.84099
NIPSNAP3B	ENSG00000165028.7	2.94184		FAM102B	ENSG00000162636.11	-1.83903
AC139100.2	ENSG00000267270.1	2.9417		MAMLD1	ENSG00000013619.9	-1.83899
AC015849.12	ENSG00000267578.1	2.93836		RP11-89K10.1	ENSG00000254286.1	-1.83884
RP11-875O11.2	ENSG00000246130.1	2.93384		TMEM68	ENSG00000167904.10	-1.83802
RP11-18F14.2	ENSG00000261128.1	2.93383		MOB1B	ENSG00000173542.4	-1.83625
IFNAR2	ENSG00000159110.15	2.93293		NEK11	ENSG00000114670.9	-1.83588
TRBV30	ENSG00000237254.2	2.9326		MAP1B	ENSG00000131711.10	-1.83514
AP4S1	ENSG00000100478.10	2.93043		RP1-177G6.2	ENSG00000203930.5	-1.83471
SLC7A2	ENSG00000003989.12	2.9277		RTTN	ENSG00000176225.8	-1.83429
TAGLN	ENSG00000149591.12	2.92757		ACACB	ENSG00000076555.11	-1.83196
KIAA0319	ENSG00000137261.9	2.9268		ZNF587	ENSG00000198466.8	-1.83032
NUDT2	ENSG00000164978.13	2.92605		ZNF256	ENSG00000152454.3	-1.8302
HES6	ENSG00000144485.6	2.92522		U8	ENSG00000252602.1	-1.83019
SDK2	ENSG00000069188.12	2.92497		APOPT1	ENSG00000256053.3	-1.82846
VSIG10L	ENSG00000186806.5	2.9242		UHRF1	ENSG00000034063.9	-1.82821
BRCC3	ENSG00000185515.10	2.92313		SLC35A2	ENSG00000102100.10	-1.82563
DPY19L3	ENSG00000178904.12	2.92126		SLC39A11	ENSG00000133195.7	-1.82253
DNAH2	ENSG00000183914.10	2.92046		SNORD12C	ENSG00000209042.1	-1.82211
DONSON	ENSG00000159147.12	2.92017		ZDHHC8	ENSG00000099904.11	-1.82028
EIF4BP6	ENSG00000197258.5	2.91887		ALG2	ENSG00000119523.8	-1.81721
PCCA	ENSG00000175198.10	2.91612		ELMOD2	ENSG00000179387.4	-1.81561
FYCO1	ENSG00000163820.10	2.91581		RP5-1074L1.1	ENSG00000227963.1	-1.81297
RP3-388M5.9	ENSG00000261251.1	2.91465		LINS	ENSG00000140471.12	-1.80996
PINK1-AS	ENSG00000117242.7	2.91372		UBXN2B	ENSG00000215114.3	-1.8096
RBMS3	ENSG00000144642.15	2.91333		RP11-568K15.1	ENSG00000242193.4	-1.80725
CTD-2165H16.4	ENSG00000261360.1	2.9131		ORC1	ENSG00000085840.7	-1.79885
TPRG1-AS1	ENSG00000234076.1	2.91202		C2orf44	ENSG00000163026.7	-1.79673
GRB7	ENSG00000141738.9	2.91098		FAM173B	ENSG00000150756.9	-1.79618
KCNAB3	ENSG00000170049.5	2.9074		COX6A1	ENSG00000111775.2	-1.79406
ZNF219	ENSG00000165804.10	2.90246		DDN	ENSG00000181418.7	-1.79095
FSD1L	ENSG00000106701.7	2.89961		RN7SL13P	ENSG00000239610.2	-1.78811
WRAP53	ENSG00000141499.12	2.89691		SNORA37	ENSG00000207233.1	-1.78557
SMAD7	ENSG00000101665.4	2.89644		SYVN1	ENSG00000162298.12	-1.78484
KIAA1683	ENSG00000130518.10	2.89618		FBXW8	ENSG00000174989.8	-1.78372
ERV3-1	ENSG00000213462.4	2.89589		TATDN3	ENSG00000203705.5	-1.78283
CTD-3184A7.4	ENSG00000232442.1	2.89565		SMCO2	ENSG00000165935.5	-1.78233
RP5-1028K7.2	ENSG00000266088.1	2.89368		SH3D21	ENSG00000214193.5	-1.78191
RHBDD2	ENSG00000005486.12	2.89089		GSTZ1	ENSG00000100577.14	-1.78146
TNKS2-AS1	ENSG00000228701.1	2.89058		IL17RA	ENSG00000177663.9	-1.78001
SLC35F3	ENSG00000183780.8	2.88908		SEC14L2	ENSG00000100003.13	-1.77977
CD300LB	ENSG00000178789.4	2.88782		CCDC102A	ENSG00000135736.5	-1.77801
CTD-2192J16.15	ENSG00000178464.6	2.88434		MAML2	ENSG00000184384.8	-1.7778
RFXAP	ENSG00000133111.3	2.88206		PPIAP22	ENSG00000198618.4	-1.77404
RP5-890E16.2	ENSG00000263412.1	2.87966		CHAMP1	ENSG00000198824.4	-1.77258
MAGEE1	ENSG00000198934.3	2.87301		HHAT	ENSG00000054392.8	-1.77207
CASC2	ENSG00000177640.11	2.87119		CNOT6L	ENSG00000138767.8	-1.7681
U6	ENSG00000201372.1	2.86989		C7orf26	ENSG00000146576.8	-1.76738
CYP26B1	ENSG00000003137.4	2.86779		SPC25	ENSG00000152253.4	-1.7668
TPM2	ENSG00000198467.8	2.86733		ARMCX6	ENSG00000198960.6	-1.76077
SNAPC4	ENSG00000165684.3	2.86198		SERTAD4-AS1	ENSG00000203706.4	-1.7606
MORN1	ENSG00000116151.8	2.86192		ZDHHC13	ENSG00000177054.9	-1.76055
ZCWPW1	ENSG00000078487.13	2.86191		PALM	ENSG00000099864.11	-1.75972
CLCA4	ENSG00000016602.8	2.8608		RP11-421L21.3	ENSG00000233184.2	-1.7595
RNF43	ENSG00000108375.8	2.85702		RP11-314A20.2	ENSG00000244184.1	-1.75657
AC004540.5	ENSG00000214870.4	2.85682		NEK3	ENSG00000136098.11	-1.7537
SNORA19	ENSG00000207468.1	2.85658		CDIP1	ENSG00000089486.12	-1.75317
GEMIN7	ENSG00000142252.6	2.85569		TP53I13	ENSG00000167543.11	-1.75293
PRR5	ENSG00000186654.16	2.85525		ARL5B	ENSG00000165997.4	-1.75217
NCAPG2	ENSG00000146918.15	2.85403		RNF113A	ENSG00000125352.4	-1.74992
FAM66B	ENSG00000215374.4	2.85172		ZC2HC1A	ENSG00000104427.6	-1.74629
USP45	ENSG00000123552.12	2.85163		HLA-G	ENSG00000204632.7	-1.74577
UBR3	ENSG00000144357.12	2.84937		TK2	ENSG00000166548.11	-1.74254
H3F3AP4	ENSG00000235655.2	2.84751		ISPD	ENSG00000214960.5	-1.73888
CCDC141	ENSG00000163492.9	2.84692		RP5-1121A15.1	ENSG00000243479.3	-1.7359
TMEM44	ENSG00000145014.13	2.84655		NPRL2	ENSG00000114388.8	-1.73572
UAP1L1	ENSG00000197355.6	2.84615		SPATA5	ENSG00000145375.6	-1.73269
MIR222	ENSG00000207725.1	2.84537		CCDC132	ENSG00000004766.11	-1.73257
GPD1L	ENSG00000152642.6	2.84411		GJA1	ENSG00000152661.7	-1.73173
RP11-122C9.1	ENSG00000137970.7	2.83948		RP3-486I3.7	ENSG00000237021.2	-1.73132
ANK1	ENSG00000029534.15	2.83923		PCOLCE	ENSG00000106333.8	-1.73082
DNMBP	ENSG00000107554.11	2.83791		MVP	ENSG00000013364.14	-1.7307
TTC12	ENSG00000149292.12	2.8366		OGFOD3	ENSG00000181396.8	-1.72645
HIST2H2BA	ENSG00000223345.3	2.83614		INPP5J	ENSG00000185133.9	-1.72604
ZNF839	ENSG00000022976.11	2.83589		PHF17	ENSG00000077684.11	-1.72346
CCDC15	ENSG00000149548.10	2.83336		INPP5F	ENSG00000198825.7	-1.72302
TSGA10IP	ENSG00000175513.4	2.83302		IFT43	ENSG00000119650.8	-1.72045
PTGES	ENSG00000148344.10	2.83284		NUP160	ENSG00000030066.9	-1.71693
ING5	ENSG00000168395.10	2.83244		AMBRA1	ENSG00000110497.10	-1.71658
MBOAT1	ENSG00000172197.9	2.8308		SLC1A6	ENSG00000105143.8	-1.71492
TMCC3	ENSG00000057704.6	2.82984		RP11-460N20.5	ENSG00000226002.1	-1.71475
RP3-400B16.1	ENSG00000234817.2	2.82645		GORAB	ENSG00000120370.8	-1.71333
ZBTB9	ENSG00000213588.4	2.8223		FAM13A	ENSG00000138640.10	-1.71304
RP11-383J24.5	ENSG00000245149.3	2.8212		NACC2	ENSG00000148411.3	-1.71223
PIH1D2	ENSG00000150773.6	2.82004		C9orf152	ENSG00000188959.9	-1.71217
PANK4	ENSG00000157881.9	2.8192		SMN2	ENSG00000205571.7	-1.712
FOSB	ENSG00000125740.9	2.81884		PAAF1	ENSG00000175575.8	-1.71082
FAM47E-STBD1	ENSG00000118804.7	2.8177		RNU5A-8P	ENSG00000200972.1	-1.7108
AC010890.1	ENSG00000226953.2	2.81683		ITFG2	ENSG00000111203.7	-1.7087
SFMBT2	ENSG00000198879.7	2.81624		RP11-179G5.4	ENSG00000235082.2	-1.70666
ANAPC2	ENSG00000176248.7	2.8159		AASDH	ENSG00000157426.9	-1.70546
RP11-677M14.7	ENSG00000245498.2	2.81533		CCDC30	ENSG00000186409.10	-1.7044
MYO18A	ENSG00000196535.9	2.81256		RBBP8NL	ENSG00000130701.3	-1.70291
FBXL18	ENSG00000155034.14	2.81238		MRPL12	ENSG00000262814.2	-1.70159
ANKDD1A	ENSG00000166839.12	2.81235		RP11-372K14.2	ENSG00000270681.1	-1.70071
FAIM3	ENSG00000162894.7	2.81196		PEX14	ENSG00000142655.8	-1.69996
CORO1A	ENSG00000102879.11	2.81123		FBXO41	ENSG00000163013.7	-1.69857
NUDT18	ENSG00000173566.9	2.81095		ATP11A	ENSG00000068650.13	-1.69711
HIATL2	ENSG00000196312.6	2.80975		LSM14B	ENSG00000149657.15	-1.69537
ARIH2OS	ENSG00000221883.2	2.80753		GNG11	ENSG00000127920.4	-1.69238
CTD-2410N18.3	ENSG00000270177.1	2.80719		ARHGAP22	ENSG00000128805.10	-1.6916
MINOS1	ENSG00000173436.9	2.80179		NOTCH1	ENSG00000148400.9	-1.69006
CCDC171	ENSG00000164989.11	2.79913		RTEL1	ENSG00000258366.3	-1.68784
TTYH2	ENSG00000141540.6	2.79886		MT-TR	ENSG00000210174.1	-1.68656
WTIP	ENSG00000142279.8	2.79613		MTF2	ENSG00000143033.13	-1.68654
AC004980.9	ENSG00000230305.2	2.79612		THRB	ENSG00000151090.13	-1.68553
SHCBP1	ENSG00000171241.4	2.79494		TMTC1	ENSG00000133687.11	-1.68388
ANKRD26	ENSG00000107890.12	2.79384		HDHD3	ENSG00000119431.5	-1.68215
WBSCR16	ENSG00000174374.9	2.79163		NR2C2AP	ENSG00000184162.8	-1.68072
TADA1	ENSG00000152382.5	2.78934		ACSF3	ENSG00000176715.11	-1.67843
AP5B1	ENSG00000254470.2	2.78926		KB-1507C5.2	ENSG00000253320.1	-1.6774
SNORA74B	ENSG00000212402.1	2.78679		PHF7	ENSG00000010318.14	-1.67564
RP11-399D6.2	ENSG00000234840.1	2.78603		MVB12B	ENSG00000196814.10	-1.67497
HOOK3	ENSG00000168172.4	2.7808		HMGN2P3	ENSG00000230330.1	-1.67212
KIF12	ENSG00000136883.8	2.78053		SEMA4D	ENSG00000187764.7	-1.66895
DNM3	ENSG00000197959.9	2.77787		AD000090.2	ENSG00000236144.2	-1.66749
ZNF610	ENSG00000167554.10	2.77515		JAK2	ENSG00000096968.8	-1.66518
KIAA1586	ENSG00000168116.9	2.77481		CCDC134	ENSG00000100147.9	-1.66406
ITPRIP	ENSG00000148841.11	2.7744		ZRANB3	ENSG00000121988.13	-1.66184
CHD7	ENSG00000171316.7	2.77381		MESDC1	ENSG00000140406.2	-1.66178
MSTO1	ENSG00000125459.9	2.77336		DOM3Z	ENSG00000204348.5	-1.66069
AXIN2	ENSG00000168646.8	2.76832		C3orf33	ENSG00000174928.11	-1.65952
AP1G2	ENSG00000213983.7	2.76665		ZCCHC3	ENSG00000177764.6	-1.65864
TMEM86A	ENSG00000151117.4	2.76638		CTC-463N11.3	ENSG00000246763.2	-1.65763
NAMPTL	ENSG00000229644.4	2.76622		ANGEL2	ENSG00000174606.8	-1.65674
PAIP1P1	ENSG00000233892.1	2.76354		KDELC1	ENSG00000134901.8	-1.65619
C10orf111	ENSG00000176236.4	2.76333		TCF4	ENSG00000196628.9	-1.65333
MST1L	ENSG00000186715.6	2.76104		FAM117B	ENSG00000138439.10	-1.65172
AC007551.3	ENSG00000228878.2	2.75901		DTWD2	ENSG00000169570.5	-1.65141
RP11-346I3.4	ENSG00000246145.1	2.75295		JPH2	ENSG00000149596.6	-1.64968
NAGLU	ENSG00000108784.5	2.75106		CCZ1B	ENSG00000146574.10	-1.64944
ZNF764	ENSG00000169951.5	2.75036		RTP4	ENSG00000136514.2	-1.64915
RP11-357C3.3	ENSG00000235437.2	2.74926		MYL9	ENSG00000101335.5	-1.64795
GTDC1	ENSG00000121964.9	2.74896		AC141586.5	ENSG00000215154.2	-1.64633
CCDC41	ENSG00000173588.9	2.74841		NLGN2	ENSG00000169992.5	-1.64624
RXRA	ENSG00000186350.8	2.74622		CECR5	ENSG00000069998.8	-1.64573
KATNAL1	ENSG00000102781.9	2.74383		NAA40	ENSG00000110583.8	-1.64242
RP4-665N4.8	ENSG00000271554.1	2.74256		SLC23A2	ENSG00000089057.10	-1.63987
C22orf29	ENSG00000215012.4	2.74048		DNAJC27	ENSG00000115137.7	-1.63758
PDE11A	ENSG00000128655.11	2.73889		PDGFB	ENSG00000100311.12	-1.63712
DAPK2	ENSG00000035664.7	2.73734		ZNF226	ENSG00000167380.12	-1.63426
PARD3-AS1	ENSG00000226386.1	2.73553		RP6-99M1.2	ENSG00000270069.1	-1.63339
GS1-124K5.3	ENSG00000223473.1	2.72713		TECPR1	ENSG00000205356.5	-1.63298
ZBTB5	ENSG00000168795.4	2.72693		TRIM7	ENSG00000146054.13	-1.63219
HEATR1	ENSG00000119285.6	2.72658		TEKT4P2	ENSG00000188681.7	-1.63121
RP4-706A16.3	ENSG00000226084.4	2.72596		ZNF569	ENSG00000196437.6	-1.62721
PRMT7	ENSG00000132600.12	2.72361		DGKQ	ENSG00000145214.9	-1.62679
RP11-193H22.2	ENSG00000219448.1	2.72318		ZNF287	ENSG00000141040.10	-1.62427
RP11-482M8.1	ENSG00000260750.1	2.72183		XPO5	ENSG00000124571.13	-1.62316
RTN2	ENSG00000125744.7	2.72048		FBXL19-AS1	ENSG00000260852.1	-1.62303
SYNRG	ENSG00000006114.11	2.71978		RP11-307B6.3	ENSG00000223774.1	-1.62196
C19orf47	ENSG00000160392.9	2.71937		TAPT1-AS1	ENSG00000263327.2	-1.62174
CPHL1P	ENSG00000240216.2	2.71876		C6orf47	ENSG00000204439.3	-1.62097
TCTEX1D2	ENSG00000213123.5	2.71836		AC004019.10	ENSG00000229492.1	-1.62006
IL27RA	ENSG00000104998.2	2.71763		RP11-396C23.2	ENSG00000225518.2	-1.61957
VWCE	ENSG00000167992.8	2.71412		HADH	ENSG00000138796.11	-1.61917
C9orf41	ENSG00000156017.8	2.7103		LINC00552	ENSG00000227208.1	-1.61747
U6	ENSG00000252755.1	2.70917		MYO1D	ENSG00000176658.11	-1.61331
HEPHL1	ENSG00000181333.11	2.70897		MKS1	ENSG00000011143.12	-1.61168
AP000487.5	ENSG00000246889.2	2.70757		GLP2R	ENSG00000065325.7	-1.6109
RP11-439L18.1	ENSG00000232618.1	2.70641		RP11-74C1.2	ENSG00000223861.1	-1.61038
IGF2-AS	ENSG00000099869.6	2.70297		PLEKHH2	ENSG00000152527.9	-1.61003
SLC22A18	ENSG00000110628.9	2.70284		RNF25	ENSG00000163481.3	-1.60778
RP11-342D11.2	ENSG00000238258.1	2.7017		HSPA1B	ENSG00000204388.5	-1.60274
RP11-296E7.1	ENSG00000218418.2	2.70155		ZFHX4-AS1	ENSG00000253661.1	-1.60219
SLC4A3	ENSG00000114923.12	2.70144		ANO9	ENSG00000185101.8	-1.60122
ULBP1	ENSG00000111981.3	2.69972		ZNF57	ENSG00000171970.8	-1.60071
CLCN1	ENSG00000188037.6	2.6991		FAM114A2	ENSG00000055147.13	-1.59951
PQLC1	ENSG00000122490.13	2.698		CREB3L4	ENSG00000143578.11	-1.59767
DOCK8	ENSG00000107099.10	2.69752		SH2D5	ENSG00000189410.7	-1.59737
FGFR1	ENSG00000077782.15	2.69673		ZNF142	ENSG00000115568.11	-1.5969
FAR2	ENSG00000064763.5	2.6938		KAT5	ENSG00000172977.8	-1.59681
UBR7	ENSG00000012963.9	2.69209		GTPBP8	ENSG00000163607.10	-1.59415
MTR	ENSG00000116984.8	2.69059		CHCHD3P3	ENSG00000214973.3	-1.59366
AC083899.3	ENSG00000204745.3	2.68774		PROSER1	ENSG00000120685.14	-1.5936
MRC2	ENSG00000011028.9	2.68729		KRAS	ENSG00000133703.7	-1.5932
NXPH4	ENSG00000182379.9	2.68581		C19orf26	ENSG00000099625.8	-1.59294
COQ7	ENSG00000167186.6	2.68309		ILDR1	ENSG00000145103.8	-1.59271
RP4-564F22.5	ENSG00000224635.1	2.68268		ARHGEF38	ENSG00000236699.3	-1.5915
HIC1	ENSG00000177374.7	2.68259		U1	ENSG00000212456.1	-1.58963
STOX1	ENSG00000165730.10	2.68252		NLE1	ENSG00000073536.13	-1.58807
SNORD41	ENSG00000209702.1	2.67993		HDAC4	ENSG00000068024.12	-1.5879
RP11-881M11.2	ENSG00000257052.1	2.67908		MRPS36	ENSG00000134056.7	-1.58771
SNORA42	ENSG00000207217.1	2.67874		ZC3H4	ENSG00000130749.5	-1.58682
C3orf35	ENSG00000198590.7	2.6763		GFM2	ENSG00000164347.13	-1.58674
PDK3	ENSG00000067992.8	2.67417		TMEM8B	ENSG00000137103.12	-1.58635
FBRS	ENSG00000156860.11	2.6683		RBBP6	ENSG00000122257.14	-1.58607
RSBN1L	ENSG00000187257.9	2.66737		ELMO2	ENSG00000062598.13	-1.58561
CTD-2006K23.1	ENSG00000261222.2	2.66244		RNU1-4	ENSG00000207389.1	-1.58534
PAGR1	ENSG00000185928.6	2.65992		C22orf39	ENSG00000242259.3	-1.58513
APOL3	ENSG00000128284.15	2.65523		RP11-206M11.7	ENSG00000244468.1	-1.58509
WDR77	ENSG00000116455.9	2.65381		MMS19	ENSG00000155229.16	-1.58241
PPIP5K2	ENSG00000145725.13	2.65282		HLA-DOB	ENSG00000241106.2	-1.58121
RP11-290L1.3	ENSG00000257453.1	2.65249		RP4-694A7.2	ENSG00000233589.1	-1.58034
RP11-295P9.3	ENSG00000239665.3	2.65038		CTC-241N9.1	ENSG00000245317.2	-1.58008
SMOX	ENSG00000088826.13	2.64989		RP11-398F12.1	ENSG00000231711.1	-1.57834
RP1-257I20.14	ENSG00000270083.1	2.64853		TUBGCP6	ENSG00000128159.7	-1.5777
PMS2P3	ENSG00000127957.12	2.64709		ZNF420	ENSG00000197050.6	-1.57731
CAPS	ENSG00000105519.8	2.64677		DYNC2LI1	ENSG00000138036.14	-1.57729
IDH1-AS1	ENSG00000231908.1	2.64367		SH3BGRL	ENSG00000131171.8	-1.57713
PPP1R3E	ENSG00000235194.3	2.64362		ZNF212	ENSG00000170260.4	-1.57403
CDH8	ENSG00000150394.9	2.64142		TRAM1L1	ENSG00000174599.4	-1.57323
SNORD116-29	ENSG00000207245.1	2.64077		ZDBF2	ENSG00000204186.3	-1.57254
PPM1F	ENSG00000100034.9	2.63746		ERC2	ENSG00000187672.8	-1.57219
CCL3	ENSG00000006075.11	2.63331		NLRP1	ENSG00000091592.11	-1.57176
SDR16C5	ENSG00000170786.8	2.63299		CDYL2	ENSG00000166446.9	-1.5704
SAP130	ENSG00000136715.13	2.63282		NDOR1	ENSG00000188566.7	-1.57024
PLK1S1	ENSG00000088970.11	2.62901		HECTD2	ENSG00000165338.11	-1.56754
NBEAL2	ENSG00000160796.12	2.62798		AL590763.5	ENSG00000215120.2	-1.56626
BOLA1	ENSG00000178096.8	2.62541		PPP1R3G	ENSG00000219607.2	-1.56601
ZGLP1	ENSG00000220201.3	2.62532		SLC25A53	ENSG00000176274.6	-1.56541
KIF3A	ENSG00000131437.11	2.62351		AC013400.2	ENSG00000228784.2	-1.56467
RP11-849H4.2	ENSG00000254469.3	2.62259		DCLRE1B	ENSG00000118655.4	-1.56296
CTSO	ENSG00000256043.2	2.62218		C19orf68	ENSG00000185453.8	-1.56281
TMEM169	ENSG00000163449.6	2.62133		TMEM132A	ENSG00000006118.10	-1.56237
SPRED2	ENSG00000198369.5	2.62116		NAT9	ENSG00000109065.7	-1.5617
CAPS2	ENSG00000180881.15	2.62112		MRPL38	ENSG00000204316.8	-1.5602
IKZF4	ENSG00000123411.10	2.62106		ZNF684	ENSG00000117010.11	-1.55695
CATSPERG	ENSG00000099338.18	2.62082		SP6	ENSG00000189120.3	-1.55676
RP1-90J20.8	ENSG00000224846.1	2.61223		RP11-126K1.2	ENSG00000232671.2	-1.55584
STYK1	ENSG00000060140.4	2.61036		ABHD1	ENSG00000143994.9	-1.55455
LINC00648	ENSG00000259129.1	2.60967		AUH	ENSG00000148090.7	-1.55377
ENPP5	ENSG00000112796.5	2.60784		STEAP4	ENSG00000127954.8	-1.55317
RP11-932O9.7	ENSG00000247728.2	2.60576		LMF2	ENSG00000100258.13	-1.55259
CTD-2277K2.1	ENSG00000258882.1	2.6018		FAM81A	ENSG00000157470.7	-1.55035
CDHR3	ENSG00000128536.11	2.60096		LYRM5	ENSG00000205707.5	-1.54721
RELT	ENSG00000054967.8	2.6006		NSUN4	ENSG00000117481.5	-1.54609
GPR113	ENSG00000173567.10	2.59998		RP11-611E13.2	ENSG00000257815.1	-1.54416
UTS2	ENSG00000049247.9	2.5994		PGP	ENSG00000184207.8	-1.54301
RP11-380J14.1	ENSG00000204362.5	2.59855		DCP1B	ENSG00000151065.9	-1.543
PREX1	ENSG00000124126.9	2.59655		ZNF688	ENSG00000229809.4	-1.54087
RP1-152L7.5	ENSG00000216775.2	2.59541		DUS2L	ENSG00000167264.13	-1.53986
SLC9A2	ENSG00000115616.2	2.59197		RP11-366L20.3	ENSG00000256083.1	-1.53973
ZBED3-AS1	ENSG00000250802.2	2.59057		ECHDC1	ENSG00000093144.14	-1.53959
TEX9	ENSG00000151575.10	2.58951		PAN3	ENSG00000152520.9	-1.53884
C14orf159	ENSG00000133943.16	2.58945		ZNF266	ENSG00000174652.13	-1.53751
KLF13	ENSG00000169926.5	2.58891		UCK1	ENSG00000130717.8	-1.53621
MID2	ENSG00000080561.9	2.58836		HIST1H2AL	ENSG00000198374.3	-1.53608
HIVEP3	ENSG00000127124.9	2.58721		RP11-32B5.7	ENSG00000247765.1	-1.53585
FAM73A	ENSG00000180488.10	2.58673		ERCC6	ENSG00000225830.6	-1.53555
DOK7	ENSG00000175920.11	2.58401		C1D	ENSG00000197223.7	-1.53275
MAN2B2	ENSG00000013288.4	2.58371		PHF10	ENSG00000130024.10	-1.53274
SNORA14A	ENSG00000201643.1	2.5807		MMP3	ENSG00000149968.7	-1.53224
TTC3P1	ENSG00000215105.3	2.57949		NAA60	ENSG00000122390.13	-1.53217
CDK5R1	ENSG00000176749.4	2.57919		CCDC88B	ENSG00000168071.17	-1.5319
CTNNA3	ENSG00000183230.11	2.57791		CBX5	ENSG00000094916.9	-1.53189
SNORA71C	ENSG00000201512.1	2.57599		C17orf66	ENSG00000172653.7	-1.52965
KLF16	ENSG00000129911.4	2.57594		EIF2D	ENSG00000143486.11	-1.52931
HS6ST2	ENSG00000171004.12	2.57346		DSTNP2	ENSG00000248593.3	-1.52782
RP11-977G19.11	ENSG00000257303.1	2.57087		NADSYN1	ENSG00000172890.6	-1.52439
SLC25A12	ENSG00000115840.9	2.56602		L3MBTL4	ENSG00000154655.10	-1.52024
SNORA26	ENSG00000212588.1	2.5656		UBE2E1-AS1	ENSG00000223791.1	-1.51998
NR4A2	ENSG00000153234.9	2.56401		ARHGEF25	ENSG00000240771.2	-1.51988
SLC25A42	ENSG00000181035.9	2.56104		FDXR	ENSG00000161513.7	-1.51979
ANKRD36C	ENSG00000174501.10	2.55882		SH2B1	ENSG00000178188.10	-1.51971
ZNF865	ENSG00000261221.1	2.55787		LCMT2	ENSG00000168806.6	-1.51919
RN7SKP160	ENSG00000200674.1	2.55652		ZNF665	ENSG00000197497.6	-1.51849
CTD-2325P2.3	ENSG00000258623.1	2.55596		SCARNA11	ENSG00000251898.1	-1.51828
FNIP2	ENSG00000052795.8	2.55347		AMZ2P1	ENSG00000214174.4	-1.51457
CLEC7A	ENSG00000172243.13	2.5534		CLDN14	ENSG00000159261.6	-1.5145
SMCR7	ENSG00000177427.8	2.54851		RAD54B	ENSG00000197275.8	-1.51442
DACT1	ENSG00000165617.9	2.54797		RP11-685M7.5	ENSG00000255125.1	-1.51336
RP1-150O5.3	ENSG00000235052.1	2.5468		SPECC1L	ENSG00000100014.15	-1.51261
MAPKAPK5-AS1	ENSG00000234608.2	2.54673		NUP214	ENSG00000126883.12	-1.51158
FAM27E3	ENSG00000232833.4	2.5446		GINS4	ENSG00000147536.7	-1.51101
MND1	ENSG00000121211.3	2.54309		NSMCE4A	ENSG00000107672.10	-1.5094
ARMC10	ENSG00000170632.9	2.53925		ABI3BP	ENSG00000154175.12	-1.50838
ZNF43	ENSG00000198521.7	2.53839		PTPRH	ENSG00000080031.5	-1.50737
DUSP22	ENSG00000112679.10	2.53554		DNAJC22	ENSG00000178401.9	-1.50489
MAP3K8	ENSG00000107968.5	2.53284		BICD2	ENSG00000185963.9	-1.50484
SETDB2	ENSG00000136169.12	2.53247		PMM2	ENSG00000140650.7	-1.50481
MAPK10	ENSG00000109339.14	2.5321		PIM2	ENSG00000102096.9	-1.50415
LFNG	ENSG00000106003.8	2.53135		SDHAP1	ENSG00000185485.10	-1.50386
CCDC102B	ENSG00000150636.11	2.53092		BIK	ENSG00000100290.2	-1.50269
AKR1E2	ENSG00000165568.13	2.52969		PNKP	ENSG00000039650.5	-1.50246
SLC35D1	ENSG00000116704.6	2.52774		KHK	ENSG00000138030.8	-1.50155
C20orf196	ENSG00000171984.10	2.52595		SLC25A15	ENSG00000102743.10	-1.50079
FZD1	ENSG00000157240.2	2.52238		NIM1	ENSG00000177453.3	-1.49887
MAP2K5	ENSG00000137764.15	2.52225		KLHL26	ENSG00000167487.7	-1.49873
SDSL	ENSG00000139410.10	2.52219		DNAH5	ENSG00000039139.9	-1.49831
RP11-818F20.5	ENSG00000257732.1	2.522		RPL18AP3	ENSG00000213442.4	-1.49761
DOCK10	ENSG00000135905.14	2.52117		IL4I1	ENSG00000104951.11	-1.49745
LIFR	ENSG00000113594.5	2.52048		PRR12	ENSG00000126464.9	-1.49421
FAM120A	ENSG00000048828.12	2.51795		CEP78	ENSG00000148019.8	-1.49388
RP11-582J16.5	ENSG00000253200.1	2.51779		CADPS2	ENSG00000081803.11	-1.49383
FAM129A	ENSG00000135842.12	2.51681		PLBD2	ENSG00000151176.3	-1.49218
ZSCAN31	ENSG00000235109.3	2.51641		AP000525.9	ENSG00000206195.5	-1.49184
HIST1H3PS1	ENSG00000220875.1	2.51587		KIF5C	ENSG00000168280.12	-1.49181
ZNF680	ENSG00000173041.7	2.51568		AGFG2	ENSG00000106351.8	-1.49175
COL4A2	ENSG00000134871.13	2.51563		ZNF192P1	ENSG00000226314.3	-1.49024
RP11-66N24.4	ENSG00000157306.10	2.51442		HSPB8	ENSG00000152137.2	-1.48911
CTD-2587H24.10	ENSG00000267649.1	2.51114		MPP2	ENSG00000108852.10	-1.48882
GFER	ENSG00000127554.12	2.51077		CNPPD1	ENSG00000115649.11	-1.4867
ERI1	ENSG00000104626.10	2.51026		C15orf57	ENSG00000128891.11	-1.48667
FBXO5	ENSG00000112029.5	2.50491		NUDT14	ENSG00000183828.10	-1.48604
C1orf145	ENSG00000162913.9	2.50124		RP11-305E17.6	ENSG00000224616.1	-1.48539
POM121B	ENSG00000205578.4	2.50119		ZXDC	ENSG00000070476.10	-1.48174
ITGB1BP2	ENSG00000147166.6	2.49911		SEC14L4	ENSG00000133488.10	-1.48143
EEPD1	ENSG00000122547.6	2.4973		RNF217	ENSG00000146373.11	-1.47936
HCAR1	ENSG00000196917.4	2.4956		MKNK1	ENSG00000079277.15	-1.47624
PLEKHG6	ENSG00000008323.11	2.4899		ZBP1	ENSG00000124256.10	-1.47357
ZNF316	ENSG00000205903.2	2.48817		ARHGAP44	ENSG00000006740.11	-1.47188
RAB6B	ENSG00000154917.6	2.48687		MREG	ENSG00000118242.11	-1.47089
ZDHHC11	ENSG00000188818.8	2.48404		COL5A1	ENSG00000130635.11	-1.47089
RP11-385F7.1	ENSG00000270761.1	2.48369		HPS1	ENSG00000107521.14	-1.47012
TRBC2	ENSG00000211772.4	2.48325		CTC-444N24.8	ENSG00000268713.1	-1.46964
DNAH11	ENSG00000105877.12	2.48137		PTPLA	ENSG00000165996.9	-1.46902
ACPL2	ENSG00000155893.7	2.47917		MYO1C	ENSG00000197879.10	-1.46792
PRR16	ENSG00000184838.10	2.47673		TP53I3	ENSG00000115129.9	-1.4672
RP11-70C1.1	ENSG00000225611.1	2.47132		MEX3A	ENSG00000254726.2	-1.46491
CGNL1	ENSG00000128849.9	2.46959		AC016831.7	ENSG00000233559.1	-1.46252
SLC35B4	ENSG00000205060.6	2.46958		ATP6AP1	ENSG00000071553.12	-1.46193
BNIP3P1	ENSG00000197358.8	2.46691		MRPS28	ENSG00000147586.4	-1.46012
ZNF624	ENSG00000197566.5	2.4637		TIPIN	ENSG00000075131.5	-1.45963
IRS2	ENSG00000185950.7	2.46315		CST6	ENSG00000175315.2	-1.45938
SLC12A4	ENSG00000124067.12	2.46261		PELI3	ENSG00000174516.10	-1.4588
RP11-483C6.1	ENSG00000262119.1	2.461		TRAPPC2P1	ENSG00000256060.2	-1.45809
GIN1	ENSG00000145723.12	2.46096		CEP68	ENSG00000011523.9	-1.45677
RP6-65G23.3	ENSG00000259153.1	2.45902		XKR8	ENSG00000158156.7	-1.45671
AC023469.1	ENSG00000222031.1	2.45657		ADAMTS12	ENSG00000151388.6	-1.4558
AK9	ENSG00000155085.10	2.45467		NAA10	ENSG00000102030.11	-1.45107
MTRNR2L4	ENSG00000232196.2	2.45435		ADD3	ENSG00000148700.9	-1.44696
ATE1	ENSG00000107669.13	2.45225		ARID2	ENSG00000189079.11	-1.4467
NR2C1	ENSG00000120798.11	2.45168		TMEM256	ENSG00000205544.3	-1.44666
JMY	ENSG00000152409.8	2.45034		MYLIP	ENSG00000007944.10	-1.4456
SCRN2	ENSG00000141295.9	2.44789		POFUT2	ENSG00000186866.12	-1.44489
NOVA1	ENSG00000139910.15	2.44783		PRKG2	ENSG00000138669.5	-1.44422
C12orf56	ENSG00000185306.8	2.44779		RP11-480I12.5	ENSG00000214796.4	-1.44379
ESCO2	ENSG00000171320.10	2.4475		CTD-2547E10.2	ENSG00000180747.11	-1.44263
NEK8	ENSG00000160602.9	2.44477		ZNF365	ENSG00000138311.11	-1.44001
PDZD7	ENSG00000186862.12	2.44353		AC108025.2	ENSG00000230090.1	-1.43747
NBPF9	ENSG00000168614.13	2.43929		ZNF304	ENSG00000131845.10	-1.43598
CORO2A	ENSG00000106789.8	2.43905		ZNF827	ENSG00000151612.11	-1.43536
SLC29A2	ENSG00000174669.7	2.4357		NRARP	ENSG00000198435.2	-1.43076
PDE4A	ENSG00000065989.11	2.43463		ZNF19	ENSG00000157429.11	-1.42958
HCG4	ENSG00000176998.3	2.4327		NUMBL	ENSG00000105245.5	-1.42793
TTI1	ENSG00000101407.8	2.42696		SMARCA2	ENSG00000080503.15	-1.4279
FAM115A	ENSG00000198420.5	2.42651		ENKD1	ENSG00000124074.7	-1.42703
LINC00630	ENSG00000223546.2	2.42589		SPTB	ENSG00000070182.13	-1.42503
MYL5	ENSG00000215375.2	2.42312		MPZL2	ENSG00000149573.3	-1.42475
YJEFN3	ENSG00000250067.5	2.42239		LINC00476	ENSG00000175611.7	-1.42453
HOXA-AS4	ENSG00000253187.2	2.42157		ATP6V0D1	ENSG00000159720.7	-1.42324
RP11-295D4.1	ENSG00000262712.1	2.42151		WBSCR27	ENSG00000165171.6	-1.42265
AC026271.5	ENSG00000174977.7	2.41193		HSCB	ENSG00000100209.5	-1.42144
RP11-527H14.3	ENSG00000264301.1	2.4102		FAM214A	ENSG00000047346.8	-1.4212
ZNF736	ENSG00000234444.3	2.40643		ATPAF2	ENSG00000171953.11	-1.42012
USP13	ENSG00000058056.4	2.40269		MRI1	ENSG00000037757.9	-1.42003
C14orf80	ENSG00000185347.13	2.40131		FTLP3	ENSG00000226608.2	-1.41959
G2E3	ENSG00000092140.10	2.40108		IFT74	ENSG00000096872.11	-1.41777
BMP3	ENSG00000152785.6	2.40043		PLXNB2	ENSG00000196576.10	-1.41633
INTS5	ENSG00000185085.2	2.40027		RP11-413E6.8	ENSG00000242516.1	-1.41591
TCEANC	ENSG00000176896.7	2.40016		NKRF	ENSG00000186416.8	-1.41556
RP11-646I6.5	ENSG00000269921.1	2.39986		SNX33	ENSG00000173548.8	-1.41505
TIAM2	ENSG00000146426.13	2.39881		C5orf28	ENSG00000151881.10	-1.40946
ZNF469	ENSG00000225614.2	2.39724		PCNPP3	ENSG00000213344.2	-1.40845
AMIGO1	ENSG00000181754.6	2.39682		NFIA	ENSG00000162599.11	-1.40836
ARHGAP33	ENSG00000004777.13	2.39482		RP11-145M9.4	ENSG00000269728.1	-1.40589
NOL3	ENSG00000140939.10	2.39327		AC007255.8	ENSG00000223813.1	-1.40546
AGPAT2	ENSG00000169692.8	2.39223		KDM4C	ENSG00000107077.13	-1.40467
HIRIP3	ENSG00000149929.11	2.38981		NUTF2	ENSG00000102898.6	-1.40439
LRRC20	ENSG00000172731.9	2.38815		RAC2	ENSG00000128340.10	-1.40403
RP11-817O13.8	ENSG00000260274.1	2.38759		RASGRP3	ENSG00000152689.13	-1.40183
IQCJ-SCHIP1	ENSG00000250588.2	2.38618		C9orf72	ENSG00000147894.10	-1.40178
KB-1639H6.2	ENSG00000254236.1	2.38565		EXOSC1	ENSG00000171311.8	-1.40098
POMT1	ENSG00000130714.11	2.38506		AC004166.7	ENSG00000160828.13	-1.40034
ALPP	ENSG00000163283.6	2.38294		GMPR	ENSG00000137198.5	-1.39942
RP11-809N8.4	ENSG00000256448.1	2.38068		AC009236.1	ENSG00000205054.2	-1.39661
RP3-473B4.3	ENSG00000236091.1	2.37679		CHMP6	ENSG00000176108.5	-1.39659
PHBP11	ENSG00000227621.1	2.37529		ARHGAP17	ENSG00000140750.12	-1.39644
NLN	ENSG00000123213.18	2.37511		EP400	ENSG00000183495.9	-1.39549
TMEM129	ENSG00000168936.6	2.37405		PAQR8	ENSG00000170915.8	-1.39435
SMAD6	ENSG00000137834.10	2.37267		QTRT1	ENSG00000213339.4	-1.39422
TRAM2	ENSG00000065308.4	2.37237		THAP9-AS1	ENSG00000251022.1	-1.39308
RABL2A	ENSG00000144134.13	2.37198		C2orf47	ENSG00000162972.6	-1.39208
EBPL	ENSG00000123179.9	2.37005		IFT140	ENSG00000187535.9	-1.39123
ATF7	ENSG00000170653.14	2.36932		C1orf122	ENSG00000197982.11	-1.39008
TM4SF19-AS1	ENSG00000235897.1	2.36863		FIGN	ENSG00000182263.9	-1.38999
NRSN2	ENSG00000125841.7	2.36803		MAP3K5	ENSG00000197442.8	-1.38942
MORF4L2-AS1	ENSG00000231154.1	2.36763		INVS	ENSG00000119509.8	-1.3892
MNT	ENSG00000070444.9	2.36762		NUDT3	ENSG00000112664.4	-1.38846
NOM1	ENSG00000146909.3	2.36555		RP11-180O5.2	ENSG00000226088.1	-1.38789
CUTC	ENSG00000119929.8	2.36379		URGCP	ENSG00000106608.12	-1.38767
LPAR6	ENSG00000139679.11	2.36334		RP11-213G2.3	ENSG00000165121.10	-1.38728
CMTM8	ENSG00000170293.4	2.36294		CBWD1	ENSG00000172785.14	-1.38634
MMP24-AS1	ENSG00000126005.10	2.36161		RP1-212G6.7	ENSG00000267064.1	-1.38628
CPM	ENSG00000135678.7	2.36085		KCTD9	ENSG00000104756.11	-1.38411
ZNF761	ENSG00000160336.10	2.36069		CDC14A	ENSG00000079335.13	-1.38177
LOXL4	ENSG00000138131.3	2.35869		SPAG5	ENSG00000076382.10	-1.38159
ABCC3	ENSG00000108846.11	2.35795		SERGEF	ENSG00000129158.5	-1.38138
AP1S2	ENSG00000182287.9	2.35779		TTLL10	ENSG00000162571.9	-1.38028
ACSM5	ENSG00000183549.6	2.35733		ZNF654	ENSG00000175105.5	-1.38003
NIPBL	ENSG00000164190.12	2.35619		TRNAU1AP	ENSG00000180098.5	-1.37839
KLF7-IT1	ENSG00000237892.1	2.35616		FAM83F	ENSG00000133477.11	-1.37664
PPARGC1B	ENSG00000155846.12	2.3528		MMP14	ENSG00000157227.8	-1.37554
SSPO	ENSG00000197558.7	2.35231		GS1-124K5.12	ENSG00000232559.2	-1.37552
ALG13	ENSG00000101901.6	2.35167		SYTL3	ENSG00000164674.11	-1.37332
IL20RA	ENSG00000016402.8	2.3513		GLT8D2	ENSG00000120820.8	-1.3733
FAM221A	ENSG00000188732.6	2.35101		NCOA1	ENSG00000084676.11	-1.37325
[truncated: 6,711 more rows]
