# Supplementary material for: Ago-RIP-Seq identifies Polycomb repressive complex I member CBX7 as a major target of miR-375 in prostate cancer progression
Source: Oncotarget. 2016 Jul 20;7(37):59589–603. doi: 10.18632/oncotarget.10729 (PMC5312160; doi:10.18632/oncotarget.10729)
Supplement: Supplementary file 3 [file oncotarget-07-59589-s003.xls]

## Sheet: Tabelle1
Supplementary Table 3
Gene Symbol	Gene ID	RNA class	log2FC Ago-IPIgG	log2FC Ago-IPTL	log2FC lysate
AASDH	ENSG00000157426.9	protein_coding	2.86424	2.78099	-1.70546
ABHD15	ENSG00000168792.4	protein_coding	2.96305	6.14125	-2.17931
AC022400.2	ENSG00000267964.1	protein_coding	4.61888	6.75433	-0.716968
ADPRM	ENSG00000170222.10	protein_coding	3.12939	2.4927	-1.02438
ALKBH4	ENSG00000160993.3	protein_coding	6.33505	9.33851	-5.34531
ANKEF1	ENSG00000132623.10	protein_coding	2.71858	3.10509	-1.24872
AP001258.4	ENSG00000245571.2	lincRNA	3.47577	2.69209	-0.817155
APLP1	ENSG00000105290.6	protein_coding	2.54987	4.99366	-4.46618
ARHGAP19	ENSG00000213390.6	protein_coding	2.01436	3.65962	-1.18005
ATPAF2	ENSG00000171953.11	protein_coding	2.88595	4.62261	-1.42012
B3GNTL1	ENSG00000175711.4	protein_coding	7.69262	8.72446	-2.07303
BCAM	ENSG00000187244.5	protein_coding	2.6304	4.33416	-2.94479
BCAS4	ENSG00000124243.12	protein_coding	3.32787	2.46253	-1.2132
BRF2	ENSG00000104221.8	protein_coding	5.33412	3.87609	-2.74556
C10orf54	ENSG00000107738.14	protein_coding	2.07373	3.75022	-3.54072
C12orf52	ENSG00000139405.11	protein_coding	2.24858	2.54915	-0.785184
C15orf57	ENSG00000128891.11	protein_coding	3.03097	2.51156	-1.48667
C1orf50	ENSG00000164008.9	protein_coding	3.14364	3.37131	-3.09113
CARD8	ENSG00000105483.12	protein_coding	2.11272	2.08727	-1.30476
CBX7	ENSG00000100307.8	protein_coding	3.22981	3.03191	-3.42358
CBY1	ENSG00000100211.6	protein_coding	3.15085	2.16641	-0.845634
CDKL5	ENSG00000008086.6	protein_coding	6.34047	4.08565	-2.06049
CDS1	ENSG00000163624.5	protein_coding	4.64706	3.11338	-1.01523
CENPP	ENSG00000188312.9	protein_coding	3.94326	3.58124	-2.03109
CEP128	ENSG00000100629.12	protein_coding	3.65504	3.32316	-1.24418
CEP68	ENSG00000011523.9	protein_coding	3.36825	2.22006	-1.45677
CEP78	ENSG00000148019.8	protein_coding	2.27848	3.44875	-1.49388
CHIC1	ENSG00000204116.7	protein_coding	8.20688	2.52909	-1.99013
CNTNAP1	ENSG00000108797.7	protein_coding	7.75685	7.44727	-0.704206
CTD-2541M15.1	ENSG00000249898.3	antisense	2.4483	3.28298	-1.91624
CTH	ENSG00000116761.7	protein_coding	2.54993	2.31348	-0.929471
CYP51A1	ENSG00000001630.11	protein_coding	2.4756	5.7863	-4.04609
DBR1	ENSG00000138231.8	protein_coding	2.21174	3.89141	-3.01651
DCUN1D2	ENSG00000150401.10	protein_coding	2.73185	3.19947	-1.21591
DLEU2	ENSG00000231607.3	processed_transcript	8.45741	5.94877	-4.84806
DLG2	ENSG00000150672.12	protein_coding	5.8706	11.67	-5.28636
DNM1	ENSG00000106976.14	protein_coding	4.77528	5.36541	-3.95254
EEF1E1	ENSG00000124802.7	protein_coding	2.8762	3.34684	-2.78279
EFHC1	ENSG00000096093.9	protein_coding	3.26982	3.59798	-1.21626
EML1	ENSG00000066629.12	protein_coding	3.40674	2.41395	-2.02734
EREG	ENSG00000124882.3	protein_coding	9.252	13.2448	-4.6424
FAM161B	ENSG00000156050.4	protein_coding	4.66043	7.44554	-4.61996
FAM46B	ENSG00000158246.7	protein_coding	2.70556	3.25335	-2.69161
FRG1B	ENSG00000149531.10	protein_coding	2.25666	3.90996	-0.69677
GLCCI1	ENSG00000106415.8	protein_coding	2.17455	3.53764	-2.47061
HARBI1	ENSG00000180423.4	protein_coding	2.06929	2.77351	-3.31304
HAUS3	ENSG00000214367.3	protein_coding	2.6299	4.71343	-2.04486
ICA1L	ENSG00000163596.12	protein_coding	5.60766	3.95523	-1.86057
IFT43	ENSG00000119650.8	protein_coding	2.54851	3.62211	-1.72045
IGFBP5	ENSG00000115461.4	protein_coding	7.37834	5.01733	-4.01229
KATNA1	ENSG00000186625.9	protein_coding	2.50776	2.49169	-1.12609
KIAA0922	ENSG00000121210.11	protein_coding	3.45038	3.82526	-1.36288
LPP-AS2	ENSG00000270959.1	antisense	2.02713	4.31971	-1.22656
LYPD1	ENSG00000150551.10	protein_coding	2.38362	3.2118	-0.921597
MAN2C1	ENSG00000140400.9	protein_coding	2.90463	2.06133	-0.665883
MAP1S	ENSG00000130479.6	protein_coding	2.53412	6.08008	-3.78112
MAP3K7CL	ENSG00000156265.11	protein_coding	11.7989	7.52142	-4.16253
MCC	ENSG00000171444.13	protein_coding	3.14081	2.64054	-0.944257
MVP	ENSG00000013364.14	protein_coding	4.00455	3.43507	-1.7307
NBEAL1	ENSG00000144426.14	protein_coding	2.33725	3.16566	-1.30402
NINL	ENSG00000101004.10	protein_coding	2.86072	3.9069	-0.93349
NPRL2	ENSG00000114388.8	protein_coding	2.35201	2.36721	-1.73572
NR3C2	ENSG00000151623.10	protein_coding	2.45713	3.25557	-0.970981
NSMCE4A	ENSG00000107672.10	protein_coding	2.10655	2.51158	-1.5094
OPHN1	ENSG00000079482.11	protein_coding	2.06972	5.01151	-2.86152
PAAF1	ENSG00000175575.8	protein_coding	2.24157	4.15813	-1.71082
PCYOX1	ENSG00000116005.7	protein_coding	4.18481	2.36211	-2.03408
PGM5P2	ENSG00000227558.4	pseudogene	4.19083	3.18643	-1.28084
PIGB	ENSG00000069943.5	protein_coding	4.29094	3.7885	-2.48493
PLS1	ENSG00000120756.8	protein_coding	2.07644	2.29849	-1.07668
PLXND1	ENSG00000004399.8	protein_coding	2.6224	3.08547	-0.990239
PRKG1-AS1	ENSG00000236671.3	processed_transcript	3.2806	2.79998	-3.62174
PROSER1	ENSG00000120685.14	protein_coding	2.05714	2.72314	-1.5936
PTPMT1	ENSG00000110536.9	protein_coding	6.18065	4.45121	-3.13112
PWP2	ENSG00000241945.3	protein_coding	2.89334	5.93064	-4.07408
RAP1GDS1	ENSG00000138698.9	protein_coding	2.31705	3.49192	-2.68439
RBL1	ENSG00000080839.7	protein_coding	2.15596	2.11091	-0.766112
RP11-290K4.2	ENSG00000242536.1	lincRNA	4.1342	7.61474	-3.78439
RP11-400K9.4	ENSG00000237807.3	lincRNA	3.20347	4.55878	-2.29834
RP11-540B6.6	ENSG00000270015.1	sense_intronic	2.19007	8.90669	-4.46964
RP11-568K15.1	ENSG00000242193.4	pseudogene	3.50428	2.43434	-1.80725
RP1-177G6.2	ENSG00000203930.5	protein_coding	2.91808	4.3528	-1.83471
RP11-800A3.4	ENSG00000260401.1	sense_overlapping	7.38161	2.3273	-3.25198
RP1-90L14.1	ENSG00000231776.1	processed_transcript	2.0383	7.14519	-4.8742
RWDD4	ENSG00000182552.10	protein_coding	2.87701	3.13342	-0.79646
SCAND3	ENSG00000232040.2	protein_coding	2.03737	3.14154	-2.92791
SEMA3B	ENSG00000012171.13	processed_transcript	3.4752	9.33271	-3.93376
SEPT5	ENSG00000184702.13	protein_coding	2.48752	6.01872	-3.27476
SHQ1	ENSG00000144736.9	protein_coding	4.90372	3.20961	-2.16693
SIAH1	ENSG00000196470.7	protein_coding	3.00784	3.52625	-1.19403
SLC23A2	ENSG00000089057.10	protein_coding	2.41373	2.10999	-1.63987
SOX7	ENSG00000171056.6	protein_coding	3.80242	6.57934	-5.11542
SPC25	ENSG00000152253.4	protein_coding	2.78947	3.36603	-1.7668
STAU2	ENSG00000040341.13	protein_coding	3.58083	2.0975	-1.25639
SUSD3	ENSG00000157303.6	protein_coding	2.77058	5.29893	-3.2794
TADA2A	ENSG00000108264.12	protein_coding	2.8137	5.9787	-1.14791
TBCK	ENSG00000145348.11	protein_coding	3.61431	6.68298	-3.55621
TDRD3	ENSG00000083544.9	protein_coding	3.48545	5.28877	-2.6564
TESK2	ENSG00000070759.12	protein_coding	3.92568	3.99501	-0.997244
TIMM8A	ENSG00000126953.5	protein_coding	2.53154	5.04627	-3.40171
TMEM121	ENSG00000184986.6	protein_coding	3.31794	6.75237	-2.48844
TMEM170A	ENSG00000166822.8	protein_coding	2.67475	3.05326	-2.13163
TMEM92	ENSG00000167105.3	protein_coding	3.41646	3.24562	-3.35472
TNS4	ENSG00000131746.8	protein_coding	3.35782	2.61301	-1.25913
TSFM	ENSG00000123297.12	protein_coding	2.07657	2.80899	-0.957616
ULK4	ENSG00000168038.6	protein_coding	3.16192	4.23158	-2.18726
VGLL3	ENSG00000206538.3	protein_coding	2.05109	3.57407	-1.07088
ZDHHC13	ENSG00000177054.9	protein_coding	2.74895	2.82773	-1.76055
ZNF226	ENSG00000167380.12	protein_coding	2.06877	3.43107	-1.63426
ZNF37BP	ENSG00000234420.2	pseudogene	3.12338	2.86189	-0.965323
ZNF443	ENSG00000180855.11	protein_coding	4.9561	9.19515	-6.08423
ZNF45	ENSG00000124459.7	protein_coding	2.46936	2.35905	-2.08205
ZNF552	ENSG00000178935.5	protein_coding	2.72667	6.33902	-4.40468
ZNF594	ENSG00000180626.9	protein_coding	4.09002	5.66752	-2.43648
ZNF618	ENSG00000157657.10	protein_coding	2.53716	3.39071	-1.95116
ZNF688	ENSG00000229809.4	protein_coding	2.66344	3.11244	-1.54087
ZNF696	ENSG00000185730.3	protein_coding	2.70479	2.64025	-1.21801
ZNF780A	ENSG00000197782.10	protein_coding	2.43624	8.20117	-5.40534
ZNF782	ENSG00000196597.7	protein_coding	3.98085	4.24905	-2.68633
ZNF81	ENSG00000197779.9	protein_coding	3.9281	10.6239	-5.92225
ZSCAN12	ENSG00000158691.10	protein_coding	2.324	3.51435	-3.23937
RP11-615I2.7	ENSG00000262820.1	3prime_overlapping_ncrna	12.3269	12.6695	-5.04765
AC073072.5	ENSG00000179428.2	antisense	7.12041	0.038446	-0.0261622
LINC00449	ENSG00000203441.2	antisense	12.0736	5.26538	-4.68365e-05
RP4-694B14.5	ENSG00000213742.2	antisense	1.83666	1.11902	-0.740446
AC012487.2	ENSG00000214184.3	antisense	3.78647	1.12989	-3.82545
AC068831.10	ENSG00000214432.5	antisense	5.4826	9.30576	-0.786884
RP11-544I20.2	ENSG00000214770.2	antisense	6.8152	5.57664	-4.12122
UBE2E1-AS1	ENSG00000223791.1	antisense	6.86332	1.65425	-1.51998
MDC1-AS1	ENSG00000224328.1	antisense	0.0402456	7.26529	-7.24554
RP11-305E17.6	ENSG00000224616.1	antisense	8.8848	2.59821	-1.48539
RP11-54O7.11	ENSG00000224969.1	antisense	4.04207	4.71033	-0.718497
LINC00337	ENSG00000225077.2	antisense	13.1139	14.6979	-7.94737
AC093818.1	ENSG00000225205.1	antisense	0.7197	0.85781	-0.128565
RP11-139H15.1	ENSG00000225973.3	antisense	8.58179	0.362026	-0.816644
RP11-50E11.3	ENSG00000226200.1	antisense	15.161	11.7482	-3.72965
AP006216.10	ENSG00000226645.1	antisense	7.61698	7.57252	-4.62251
RP5-1024G6.5	ENSG00000226754.1	antisense	4.90451	2.50531	-2.53916
RP11-500G22.2	ENSG00000226864.1	antisense	0.0096004	2.4941	-2.31749
AC007285.6	ENSG00000227014.1	antisense	12.4374	10.2816	-4.13757
RP11-316M21.6	ENSG00000227492.1	antisense	0.16306	0.73062	-0.647515
RP1-28O10.1	ENSG00000227591.1	antisense	0.68545	7.59612	-3.22809
RP5-884G6.2	ENSG00000228084.1	antisense	1.03124	8.62494	-7.50502
RP5-864K19.4	ENSG00000228436.2	antisense	8.43032	12.2266	-3.90358
RP13-476E20.1	ENSG00000228614.1	antisense	3.00705	8.02017	-4.06025
AC091729.9	ENSG00000229043.2	antisense	0.113953	1.83007	-0.957229
RP11-184A2.3	ENSG00000229672.2	antisense	5.74574	6.90468	-1.06298
PRRT3-AS1	ENSG00000230082.1	antisense	2.34026	8.24683	-8.93767
RP1-43E13.2	ENSG00000230424.1	antisense	6.36937	6.57564	-6.57623
RP11-297A16.2	ENSG00000230534.2	antisense	0.254504	0.763646	-1.24642
AC007246.3	ENSG00000231312.2	antisense	1.33948	1.44162	-0.477681
RP11-558F24.4	ENSG00000231789.2	antisense	13.5143	8.7989	-2.20368
AC073342.12	ENSG00000231840.1	antisense	1.55656	1.26273	-0.410463
AC093391.2	ENSG00000231890.2	antisense	5.51317	5.98918	-1.17725
RP11-307C12.11	ENSG00000232093.1	antisense	7.79763	4.4193	-0.63818
RP11-132A1.4	ENSG00000232445.1	antisense	0.876734	3.68202	-2.34927
AC079807.2	ENSG00000233230.1	antisense	3.80006	9.5343	-5.57563
RP11-135A24.4	ENSG00000233825.1	antisense	4.26356	6.43314	-2.09583
RP11-315I20.1	ENSG00000234222.2	antisense	4.21915	2.84264	-0.0975682
AC003665.1	ENSG00000234494.2	antisense	1.48661	2.10279	-0.967988
RP11-395P17.3	ENSG00000234771.2	antisense	1.98582	3.61026	-2.73255
LINC00094	ENSG00000235106.4	antisense	1.12782	2.36077	-0.416985
AC002310.12	ENSG00000235560.3	antisense	1.6379	0.225906	-0.231129
NEXN-AS1	ENSG00000235927.2	antisense	0.185909	3.95689	-4.5376
AD000090.2	ENSG00000236144.2	antisense	0.00896504	1.07771	-1.66749
AC013463.2	ENSG00000236283.1	antisense	5.53643	12.3006	-6.77457
ZEB1-AS1	ENSG00000237036.3	antisense	6.87602	11.2481	-4.74964
AC015849.2	ENSG00000237805.1	antisense	6.83405	4.58027	-4.55313
RP11-432J22.2	ENSG00000238058.1	antisense	0.706003	4.19616	-2.65733
AP004372.1	ENSG00000238117.1	antisense	2.46054	9.7681	-3.12808
RP11-400L8.2	ENSG00000239300.1	antisense	7.84339	3.79872	-3.79777
CTD-2021J15.1	ENSG00000239462.1	antisense	2.63031	3.16095	-0.550261
NPPA-AS1	ENSG00000242349.1	antisense	0.297391	8.09326	-2.22349
RP11-206M11.7	ENSG00000244468.1	antisense	0.928111	2.90417	-1.58509
RP11-712B9.2	ENSG00000245552.2	antisense	8.59486	4.84485	-0.246289
RP11-796E2.4	ENSG00000245904.2	antisense	3.40856	1.88093	-1.0485
RP11-382A18.1	ENSG00000246228.2	antisense	8.51965	4.05416	-1.17254
RP11-1277A3.1	ENSG00000247679.2	antisense	0.521895	2.81941	-2.58004
RP11-423H2.3	ENSG00000249684.1	antisense	4.8258	0.688043	-2.40349
RP11-100N20.1	ENSG00000251059.1	antisense	0.079382	7.63984	-7.60098
CTD-2263F21.1	ENSG00000251257.1	antisense	10.2861	6.9558	-2.98064
RP11-521B24.3	ENSG00000251602.2	antisense	2.82285	4.49338	-3.6746
RAD21-AS1	ENSG00000253327.2	antisense	0.0214746	3.78774	-1.03267
HOXA-AS2	ENSG00000253552.3	antisense	0.575568	6.49669	-6.16675
RP11-875O11.3	ENSG00000253616.1	antisense	0.098135	3.97203	-4.85832
ZFHX4-AS1	ENSG00000253661.1	antisense	0.990088	1.55285	-1.60219
RP11-10N23.5	ENSG00000253848.1	antisense	1.13747	4.50556	-6.8977
CTB-178M22.2	ENSG00000253978.1	antisense	0.886895	6.71399	-0.0212564
CTD-2336O2.1	ENSG00000253982.1	antisense	4.93875	2.55715	-5.07741
CTD-3107M8.4	ENSG00000254109.1	antisense	9.56064	7.66164	-3.51933
RP11-89K10.1	ENSG00000254286.1	antisense	5.33422	7.80352	-1.83884
RHPN1-AS1	ENSG00000254389.2	antisense	5.05534	5.76309	-2.11314
AP000640.10	ENSG00000254477.1	antisense	5.00996	7.48472	-7.83999
FLI1-AS1	ENSG00000254703.1	antisense	0.107089	2.64561	-5.16124
RP11-326C3.7	ENSG00000254910.1	antisense	13.8171	5.80858	-0.00522417
CTD-3065J16.9	ENSG00000255224.1	antisense	3.49634	1.42262	-1.009
RP11-366L20.3	ENSG00000256083.1	antisense	2.33744	1.18006	-1.53973
RP11-697H9.2	ENSG00000256789.1	antisense	4.36702	10.4669	-4.91705
RP11-680F8.1	ENSG00000256802.2	antisense	8.60564	1.7707	-0.363312
RP11-283G6.3	ENSG00000256894.1	antisense	2.86144	4.13858	-3.82567
RP3-405J10.4	ENSG00000257256.1	antisense	6.88301	13.2364	-6.45718
RP11-386G11.5	ENSG00000257913.1	antisense	0.466568	4.22679	-4.82793
BCDIN3D-AS1	ENSG00000258057.1	antisense	5.79944	12.9886	-7.88977
RP4-647C14.3	ENSG00000258944.1	antisense	10.6632	11.8964	-6.9176
ACTN1-AS1	ENSG00000259062.1	antisense	0.0727359	3.55698	-3.10388
RP11-361D15.2	ENSG00000259238.1	antisense	7.86809	0.116066	-0.117928
RP11-3D4.3	ENSG00000259408.1	antisense	4.25686	12.211	-7.86855
RP5-914P20.5	ENSG00000259456.1	antisense	0.179027	2.49034	-3.33331
RP11-680F8.3	ENSG00000259523.1	antisense	6.30993	3.64852	-0.634385
RP5-823G15.5	ENSG00000259723.1	antisense	0.915586	5.6212	-2.62724
RP3-467N11.1	ENSG00000260000.2	antisense	2.69413	2.17392	-0.227102
RP11-22P6.3	ENSG00000260442.1	antisense	2.19356	2.53113	-2.64829
RP11-491F9.1	ENSG00000260614.1	antisense	0.268745	2.15387	-2.03624
RP11-72I8.1	ENSG00000260735.1	antisense	5.54899	6.51532	-2.90552
FBXL19-AS1	ENSG00000260852.1	antisense	8.95009	3.13541	-1.62303
RP11-327F22.1	ENSG00000260929.1	antisense	9.46775	6.92598	-4.2194
RP11-209D14.2	ENSG00000261033.1	antisense	9.47371	6.76281	-0.00189638
RP11-37C7.3	ENSG00000261136.1	antisense	1.51532	4.32113	-0.100305
RP1-168L15.5	ENSG00000261420.1	antisense	10.5918	13.8155	-8.19448
PAN3-AS1	ENSG00000261485.1	antisense	6.10499	4.9812	-0.516044
RP4-614O4.11	ENSG00000261582.1	antisense	6.08497	6.2701	-0.186336
RP11-96D1.11	ENSG00000262160.1	antisense	8.09025	2.93632	-1.3107
RP11-473M20.14	ENSG00000263072.1	antisense	1.26492	1.68369	-0.225964
RP11-573D15.9	ENSG00000263826.1	antisense	8.06575	0.213962	-0.277705
RP11-55L4.2	ENSG00000265349.1	antisense	2.65598	2.71776	-0.0264157
RP11-1157N2__B.2	ENSG00000265737.1	antisense	0.00099051	7.64629	-7.64596
RP11-640I15.1	ENSG00000266261.1	antisense	0.0403861	7.10544	-7.08561
RP11-400F19.6	ENSG00000266962.1	antisense	0.510371	1.55214	-0.389802
CTC-232P5.1	ENSG00000266983.1	antisense	0.800398	2.9206	-6.80436
CTD-2020K17.1	ENSG00000267121.1	antisense	0.388875	7.2901	-4.86199
RP13-890H12.2	ENSG00000267288.1	antisense	9.87353	10.9907	-3.95921
CTD-2369P2.8	ENSG00000267607.1	antisense	3.13974	10.7245	-3.47953
CTB-12A17.3	ENSG00000269292.1	antisense	4.02847	0.758283	-0.475341
AC007292.3	ENSG00000269318.1	antisense	0.617427	1.22107	-0.000262285
RP11-157E16.1	ENSG00000270207.1	antisense	0.0397398	7.92514	-7.90563
RP11-420L9.5	ENSG00000270504.1	antisense	0.740295	4.27126	-4.31229
RP11-372K14.2	ENSG00000270681.1	antisense	7.83833	9.55215	-1.70071
AL449209.1	ENSG00000271270.1	antisense	6.89275	0.943397	-1.22281
LINC00116	ENSG00000175701.6	lincRNA	0.732264	0.901303	-0.77638
LINC00158	ENSG00000185433.4	lincRNA	5.37223	12.5317	-7.91928
CTD-3014M21.4	ENSG00000188825.8	lincRNA	0.875515	2.33966	-2.4017
CRYM-AS1	ENSG00000189149.7	lincRNA	1.85161	2.79042	-1.08927
FLVCR1-AS1	ENSG00000198468.3	lincRNA	1.98893	3.94548	-1.99534
AC084018.1	ENSG00000212694.4	lincRNA	0.187749	1.41032	-1.12089
LINC00339	ENSG00000218510.3	lincRNA	0.207113	2.53884	-0.795903
LINC00152	ENSG00000222041.6	lincRNA	1.14692	0.508527	-0.541278
RP11-54H7.2	ENSG00000223617.1	lincRNA	1.47534	6.60352e-06	-0.000406758
LINC00205	ENSG00000223768.1	lincRNA	3.6291	15.9013	-7.69865
AC099342.1	ENSG00000226097.1	lincRNA	4.73001	12.6929	-7.94137
RP11-379B8.1	ENSG00000226453.1	lincRNA	0.36368	2.68923	-0.837526
CTA-929C8.6	ENSG00000226741.1	lincRNA	0.0404726	7.03796	-7.01809
AC007365.3	ENSG00000226756.1	lincRNA	12.4612	11.3535	-4.84552
RP11-79N23.1	ENSG00000227885.1	lincRNA	6.7148	2.15438	-3.36157
AC074363.1	ENSG00000228222.1	lincRNA	7.69218	4.32832	-4.929
RP11-170M17.1	ENSG00000228566.1	lincRNA	4.46374	12.3425	-6.31073
AC006482.1	ENSG00000228675.1	lincRNA	1.36731	6.3132	-0.0149002
THRB-AS1	ENSG00000228791.2	lincRNA	11.4226	8.98903	-3.47283
RP11-442N24__B.1	ENSG00000229388.1	lincRNA	1.5324	1.72856	-1.0093
Z83851.1	ENSG00000229891.1	lincRNA	0.0312443	7.34531	-7.32996
CTA-126B4.7	ENSG00000230107.1	lincRNA	0.0780101	7.36375	-7.32559
PSMG3-AS1	ENSG00000230487.3	lincRNA	1.09526	4.88567	-3.9025
RP11-517P14.2	ENSG00000230555.2	lincRNA	11.9224	11.7966	-6.22434
RP5-1198O20.4	ENSG00000230615.1	lincRNA	8.13233	13.3198	-6.75861
CTD-2619J13.14	ENSG00000232098.2	lincRNA	8.04638	3.05984	-0.0401402
AF131217.1	ENSG00000232855.1	lincRNA	6.55677	7.20043	-4.13443
AC002480.4	ENSG00000232949.1	lincRNA	0.00224027	3.80487	-3.80402
RP11-181E10.1	ENSG00000233488.2	lincRNA	0.870696	1.63107	-6.11273
RP1-122P22.2	ENSG00000233895.1	lincRNA	0.235226	6.94409	-6.5202
XXyac-YM21GA2.4	ENSG00000234460.1	lincRNA	8.80305e-06	8.69189	-8.69189
AC068138.1	ENSG00000235070.3	lincRNA	7.93979	4.19042	-1.29178
RP11-80H5.9	ENSG00000235100.3	lincRNA	2.60465	10.205	-3.82373
AC073046.25	ENSG00000235499.1	lincRNA	2.11385	4.66918	-3.25143
RP1-69M21.2	ENSG00000235643.1	lincRNA	4.35148	12.7889	-8.39705
AC023115.2	ENSG00000235885.3	lincRNA	1.58432	9.87907	-6.25019
AC074389.9	ENSG00000236081.1	lincRNA	3.92044	3.47961	-0.773518
RP11-98G7.1	ENSG00000236947.1	lincRNA	4.31284	3.48499	-0.169225
ZNF295-AS1	ENSG00000237232.3	lincRNA	3.48256	5.02993	-2.17592
AC138035.2	ENSG00000238035.4	lincRNA	6.87192	6.91921	-0.0179077
CTD-2377D24.4	ENSG00000242407.1	lincRNA	0.325444	0.871391	-6.8579
RP11-6F2.4	ENSG00000243629.1	lincRNA	1.5861	2.42613	-4.66341
RP11-521D12.2	ENSG00000244260.1	lincRNA	0.0807094	6.82803	-6.78858
LINC00461	ENSG00000245526.3	lincRNA	1.33895	5.811	-4.34723
AF146191.4	ENSG00000245685.2	lincRNA	7.45109	8.80144	-1.32849
RP11-113K21.5	ENSG00000246067.2	lincRNA	0.0916533	0.427913	-0.782734
RP11-7F17.5	ENSG00000246548.3	lincRNA	1.64557	3.84441	-2.71515
RP11-486O12.2	ENSG00000247373.2	lincRNA	1.05028	4.42435	-5.4987
ATPBD4-AS1	ENSG00000248079.2	lincRNA	10.2912	11.3553	-7.56413
RP11-3J1.1	ENSG00000248238.1	lincRNA	2.28884	4.90677	-2.01826
RP11-26J3.1	ENSG00000249328.2	lincRNA	14.4539	7.59444	-1.35823
RP11-680H20.2	ENSG00000250519.2	lincRNA	5.30728	5.18868	-5.11112
RP11-254I22.1	ENSG00000250551.1	lincRNA	3.7343	4.92957	-8.09585
RP11-565A3.2	ENSG00000250590.1	lincRNA	8.50443	4.62757	-5.10439
CTC-480C2.1	ENSG00000250874.1	lincRNA	1.05918	0.890933	-0.357426
RP11-280G9.1	ENSG00000251127.2	lincRNA	4.26987	3.61327	-0.188617
RP11-1105O14.1	ENSG00000253270.1	lincRNA	11.6117	7.1708	-0.0699103
RP11-527N22.2	ENSG00000253746.1	lincRNA	1.67252	2.67098	-1.07433
RP11-395G23.3	ENSG00000254615.2	lincRNA	0.157821	1.11311	-0.932187
RP11-711M9.1	ENSG00000255989.1	lincRNA	9.58585	3.11032	-0.425256
RP11-291B21.2	ENSG00000256039.1	lincRNA	8.26471	11.1309	-6.98374
RP1-102E24.8	ENSG00000256433.1	lincRNA	8.87233	13.8409	-7.11656
RP13-941N14.1	ENSG00000256742.1	lincRNA	2.20043	9.90901	-4.34755
RP11-350F4.2	ENSG00000257742.1	lincRNA	6.37606	4.44346	-4.69373
DIO3OS	ENSG00000258498.1	lincRNA	4.01577	7.53505	-2.09981
LINC00638	ENSG00000258701.1	lincRNA	5.72236	5.21367	-4.5194
RP11-408B11.2	ENSG00000258815.1	lincRNA	1.19908	4.18267	-4.18149
CTD-2650P22.1	ENSG00000259438.1	lincRNA	10.6395	4.04095	-0.325578
RP11-430B1.2	ENSG00000259577.1	lincRNA	3.87253	1.00912	-0.48982
RP11-121C2.2	ENSG00000259959.1	lincRNA	0.96575	1.16949	-0.474448
RP11-274H24.1	ENSG00000260239.1	lincRNA	3.83037	1.5115	-3.02529
RP11-61J19.4	ENSG00000260805.1	lincRNA	0.592696	5.65364	-2.98363
RP11-701H24.4	ENSG00000261069.1	lincRNA	0.0759806	1.07782	-3.68915
CTD-3105H18.13	ENSG00000261280.2	lincRNA	10.9158	5.04486	-1.32868
RP5-1057J7.6	ENSG00000261326.2	lincRNA	14.7059	11.96	-5.36551
RP11-1007O24.3	ENSG00000261423.1	lincRNA	11.0096	12.9308	-6.53734
SNORD3B-2	ENSG00000262074.2	lincRNA	1.42283	1.51336	-2.0089
RP11-353N14.3	ENSG00000262343.1	lincRNA	2.35969	4.42568	-3.27224
RP11-95P2.1	ENSG00000262468.1	lincRNA	4.17716	1.13326	-0.724449
RP11-166P13.3	ENSG00000263004.1	lincRNA	0.290121	2.2118	-0.716978
RP11-160O5.1	ENSG00000263470.1	lincRNA	0.76508	0.630296	-0.0667566
LINC00667	ENSG00000263753.1	lincRNA	1.10213	1.21622	-0.861566
SNORD3A	ENSG00000263934.1	lincRNA	7.29341	5.00488	-3.28641
RP11-888D10.3	ENSG00000264964.1	lincRNA	4.49678	4.91014	-0.121554
RP13-516M14.4	ENSG00000265692.1	lincRNA	0.421327	0.0609688	-0.783214
RP11-838N2.4	ENSG00000266835.1	lincRNA	4.86539	5.98167	-1.14783
RP11-242D8.1	ENSG00000267002.1	lincRNA	0.12287	6.98116	-0.333551
RP11-1094M14.11	ENSG00000267321.1	lincRNA	1.03723	2.41735	-2.96218
CTD-2534I21.8	ENSG00000267334.1	lincRNA	0.645793	6.55861	-5.99499
LINC00669	ENSG00000267374.1	lincRNA	5.63687	5.1254	-0.411929
AC005789.11	ENSG00000267473.1	lincRNA	5.17074	8.37621	-8.53406
CTD-3252C9.4	ENSG00000267519.1	lincRNA	0.328797	0.539768	-0.40835
MIR4453	ENSG00000268471.2	lincRNA	3.24045	6.10248	-3.84207
CTC-246B18.10	ENSG00000269246.1	lincRNA	7.40722	12.9975	-9.21388
RP11-145M9.4	ENSG00000269728.1	lincRNA	4.35098	5.98562	-1.40589
RP6-99M1.3	ENSG00000269902.1	lincRNA	4.46992	1.37707	-0.658057
RP5-1086D14.6	ENSG00000269932.1	lincRNA	1.29597	2.61959	-2.73593
RP11-2B6.3	ENSG00000269946.1	lincRNA	2.87769	3.3198	-0.49963
CTD-3074O7.12	ENSG00000269990.1	lincRNA	5.55943	9.95217	-6.93677
CAHM	ENSG00000270419.1	lincRNA	2.65042	5.57331	-5.98247
RP11-216F19.2	ENSG00000270674.1	lincRNA	0.47319	10.835	-5.68525
RP11-909M7.3	ENSG00000271417.1	lincRNA	7.28449	0.00343295	-0.00594795
AL662800.1	ENSG00000222894.1	miRNA	0.536683	13.9848	-7.82662
RN7SKP255	ENSG00000200312.1	misc_RNA	0.127712	1.05379	-0.173264
RN7SKP9	ENSG00000201793.1	misc_RNA	1.41697	1.23424	-0.266644
RN7SKP269	ENSG00000202415.1	misc_RNA	4.56148	2.45707	-2.38682
VTRNA1-3	ENSG00000202515.1	misc_RNA	0.397224	1.36682	-6.57577
RN7SL454P	ENSG00000243426.2	misc_RNA	7.28405	3.89697	-2.90525
RN7SL834P	ENSG00000243650.2	misc_RNA	0.351366	3.08224	-7.17101
RN7SL464P	ENSG00000243872.2	misc_RNA	1.419	2.34789	-0.930819
Y_RNA	ENSG00000252759.1	misc_RNA	0.0308859	2.78855	-2.74933
MT-TT	ENSG00000210195.2	Mt_tRNA	1.6544	1.23916	-0.209665
VPS11	ENSG00000160695.10	processed_transcript	0.471904	0.627757	-0.372872
AC093323.3	ENSG00000170846.11	processed_transcript	0.665693	1.03348	-0.413669
TPT1-AS1	ENSG00000170919.11	processed_transcript	2.01953	8.61219	-8.34102
AC068491.1	ENSG00000172965.8	processed_transcript	0.0790368	0.364616	-0.451748
LINC00476	ENSG00000175611.7	processed_transcript	1.53641	1.55039	-1.42453
AC112229.7	ENSG00000175772.10	processed_transcript	5.69593	6.79638	-3.03565
C11orf95	ENSG00000188070.8	processed_transcript	2.18042	1.77273	-0.997073
RP11-425I13.3	ENSG00000196951.5	processed_transcript	8.20882	7.41865	-2.18105
SNHG12	ENSG00000197989.8	processed_transcript	0.0931676	0.410183	-0.306009
SNHG5	ENSG00000203875.5	processed_transcript	0.142897	0.200846	-0.45075
AC074391.1	ENSG00000204929.6	processed_transcript	0.501834	1.89697	-1.27489
GS1-179L18.1	ENSG00000205628.2	processed_transcript	0.729603	0.0952836	-0.0479373
AP000525.9	ENSG00000206195.5	processed_transcript	3.24297	1.05999	-1.49184
RP11-453F18__B.1	ENSG00000213468.3	processed_transcript	2.60729	2.65948	-0.0696267
MIR17HG	ENSG00000215417.5	processed_transcript	0.523904	2.31222	-0.527489
SEC22B	ENSG00000223380.3	processed_transcript	1.70243	1.88811	-0.813864
RPS10P7	ENSG00000223396.2	processed_transcript	0.14871	7.82674	-7.75436
RP11-131L23.1	ENSG00000223653.1	processed_transcript	0.305687	1.74186	-0.786542
RP6-206I17.1	ENSG00000223804.1	processed_transcript	0.744279	1.67783	-0.851279
AC007255.8	ENSG00000223813.1	processed_transcript	5.59111	2.38167	-1.40546
RP11-470E16.1	ENSG00000224609.2	processed_transcript	12.2338	9.19435	-3.574
AC007255.7	ENSG00000225264.2	processed_transcript	4.4542	4.93082	-0.42379
RP11-396C23.2	ENSG00000225518.2	processed_transcript	4.92134	6.56704	-1.61957
CTA-217C2.1	ENSG00000226328.1	processed_transcript	2.70068	1.59579	-0.119824
RP11-217B7.2	ENSG00000226334.1	processed_transcript	3.50934	3.85261	-0.300057
LINC00511	ENSG00000227036.2	processed_transcript	0.0433809	0.803992	-0.00601734
RP13-188A5.1	ENSG00000227486.1	processed_transcript	12.1827	7.41149	-0.000562862
RP11-135J2.4	ENSG00000228063.1	processed_transcript	5.53846	10.6888	-6.73615
TOB1-AS1	ENSG00000229980.4	processed_transcript	5.41601	8.06624	-4.54255
AP001065.2	ENSG00000230061.1	processed_transcript	0.197651	6.06101	-4.59418
RP11-488P3.1	ENSG00000230439.2	processed_transcript	0.244529	0.492943	-0.258341
KLHL7-AS1	ENSG00000230658.1	processed_transcript	8.3076	8.42925	-4.21269
ZNF674-AS1	ENSG00000230844.1	processed_transcript	1.31289	3.44497	-3.31718
APCDD1L-AS1	ENSG00000231290.1	processed_transcript	0.730658	0.522746	-0.676796
AC005537.2	ENSG00000232006.3	processed_transcript	0.000892792	2.24845	-2.24812
AC002480.3	ENSG00000232759.1	processed_transcript	0.371604	1.62232	-1.36585
AC006481.1	ENSG00000232790.2	processed_transcript	0.000715927	8.05657	-8.05633
SMG7-AS1	ENSG00000232860.2	processed_transcript	8.855	9.55796	-4.20976
RP11-439A17.9	ENSG00000233029.3	processed_transcript	10.3787	8.46403	-2.34138
AC046143.7	ENSG00000233058.1	processed_transcript	5.17164	4.9339	-4.83655
CTA-714B7.5	ENSG00000233080.2	processed_transcript	0.0843916	7.27538	-7.23694
RP11-421L21.3	ENSG00000233184.2	processed_transcript	1.36008	2.10159	-1.7595
RP13-25N22.1	ENSG00000233930.3	processed_transcript	1.09821	2.83131	-0.861392
AC092431.1	ENSG00000234198.2	processed_transcript	12.7626	6.03405	-0.727442
AC012146.7	ENSG00000234327.2	processed_transcript	0.246745	8.4801	-8.45982
LINC00338	ENSG00000234912.4	processed_transcript	3.68064	3.25744	-0.276189
ASH1L-AS1	ENSG00000235919.3	processed_transcript	0.861318	4.06147	-2.34588
RP11-337C18.8	ENSG00000237188.1	processed_transcript	0.308709	0.746766	-0.0742948
RP11-58A12.3	ENSG00000237543.1	processed_transcript	3.98934	6.69121	-6.67759
AC079922.3	ENSG00000237753.1	processed_transcript	8.64471	4.52945	-3.72742
LL0XNC01-237H1.2	ENSG00000239407.1	processed_transcript	0.995035	1.68968	-0.205849
AC015691.13	ENSG00000239920.1	processed_transcript	1.83181	4.36766	-1.0396
RP11-286H14.6	ENSG00000240685.1	processed_transcript	7.24069	9.25378	-2.02726
RP11-446H18.3	ENSG00000243701.1	processed_transcript	0.233813	2.37841	-2.62367
RP11-125K10.4	ENSG00000243754.1	processed_transcript	8.85026	10.8178	-4.99436
RP11-320N21.1	ENSG00000245080.3	processed_transcript	6.54784	13.5852	-7.07028
SNHG6	ENSG00000245910.3	processed_transcript	1.05381	1.02459	-0.337102
EXTL3-AS1	ENSG00000246339.3	processed_transcript	4.44223	5.26176	-0.599064
RP11-325N19.3	ENSG00000246863.2	processed_transcript	0.544528	2.80399	-2.579
SOCS2-AS1	ENSG00000246985.3	processed_transcript	5.31025	1.73948	-0.905906
RP11-318M2.2	ENSG00000247081.3	processed_transcript	1.51386	3.06843	-3.32868
MIR210HG	ENSG00000247095.2	processed_transcript	3.83517	1.55687	-3.58334
SPTY2D1-AS1	ENSG00000247595.2	processed_transcript	6.0792	9.52769	-3.42555
RP11-521C20.4	ENSG00000248508.2	processed_transcript	1.93113	1.48471	-1.13426
RP11-341G5.3	ENSG00000248698.1	processed_transcript	8.88672	9.0638	-3.74528
CTC-436P18.3	ENSG00000249279.1	processed_transcript	6.87452	6.96925	-0.842104
RP11-807H7.1	ENSG00000250846.2	processed_transcript	1.47661	3.27648	-2.92946
RP11-152P17.2	ENSG00000251003.2	processed_transcript	9.8906	9.69934	-3.9875
AC005355.2	ENSG00000251169.1	processed_transcript	7.20583	2.90906	-0.0086485
RP11-276A18.2	ENSG00000251390.2	processed_transcript	5.75431	1.18698	-1.13348
RP11-792D21.2	ENSG00000251442.1	processed_transcript	0.00183169	3.23932	-3.23863
RP11-267M23.4	ENSG00000253704.1	processed_transcript	0.353526	3.58549	-3.17299
RP11-802E16.3	ENSG00000255031.1	processed_transcript	0.216476	3.46645	-3.25204
RP11-467L20.7	ENSG00000256914.1	processed_transcript	1.87091	7.57411	-7.46688
RP11-611E13.2	ENSG00000257815.1	processed_transcript	3.55118	2.13735	-1.54416
RP5-991G20.1	ENSG00000259768.3	processed_transcript	10.3438	12.0512	-6.49787
AC004158.2	ENSG00000261008.2	processed_transcript	13.6267	10.77	-3.07664
AC003102.3	ENSG00000267750.1	processed_transcript	1.073	4.77401	-0.757709
C1orf112	ENSG00000000460.12	protein_coding	0.144696	4.20315	-0.857578
KRIT1	ENSG00000001631.10	protein_coding	1.5048	1.26775	-0.599541
CFLAR	ENSG00000003402.14	protein_coding	0.0282481	0.322902	-0.0163918
RBM5	ENSG00000003756.12	protein_coding	0.663656	0.819984	-0.584465
NDUFAB1	ENSG00000004779.5	protein_coding	2.34689	1.7129	-0.729739
ZMYND10	ENSG00000004838.9	protein_coding	7.0964	10.9454	-3.82971
DVL2	ENSG00000004975.7	protein_coding	1.44675	0.458585	-0.597286
SKAP2	ENSG00000005020.8	protein_coding	1.18703	0.50671	-0.58964
POLR2J	ENSG00000005075.11	protein_coding	0.313946	0.390473	-0.262894
AC004381.6	ENSG00000005189.15	protein_coding	1.92914	0.702736	-2.84667
ZFX	ENSG00000005889.11	protein_coding	0.533186	0.939272	-0.347215
LAMP2	ENSG00000005893.11	protein_coding	0.482475	0.638421	-0.864152
GGNBP2	ENSG00000005955.8	protein_coding	0.959405	0.467171	-0.347272
TMEM98	ENSG00000006042.7	protein_coding	2.92236	1.91212	-0.773818
TMEM132A	ENSG00000006118.10	protein_coding	0.0369226	3.26297	-1.56237
CX3CL1	ENSG00000006210.6	protein_coding	7.5092	7.44828	-5.87444
PHTF2	ENSG00000006576.12	protein_coding	1.06175	1.88173	-0.955116
TBXA2R	ENSG00000006638.7	protein_coding	3.02811	2.75071	-2.99176
COX10	ENSG00000006695.6	protein_coding	1.89065	4.86131	-2.5128
VPS41	ENSG00000006715.11	protein_coding	0.0181067	0.486822	-0.385464
PNPLA4	ENSG00000006757.7	protein_coding	0.376781	0.133567	-0.0190155
MYLIP	ENSG00000007944.10	protein_coding	0.915079	1.64944	-1.4456
PSMB1	ENSG00000008018.8	protein_coding	0.823582	0.670852	-0.219762
ST3GAL1	ENSG00000008513.10	protein_coding	0.119512	0.240011	-0.0303191
HEATR5B	ENSG00000008869.7	protein_coding	1.44621	0.842393	-0.294897
CSDE1	ENSG00000009307.11	protein_coding	0.474937	0.232275	-0.0190636
RANBP9	ENSG00000010017.9	protein_coding	0.26158	0.731732	-0.612174
STARD3NL	ENSG00000010270.9	protein_coding	0.661218	0.369073	-0.270269
PRSS3	ENSG00000010438.12	protein_coding	0.599108	0.112727	-0.188173
TSPAN9	ENSG00000011105.7	protein_coding	1.11195	5.69466	-3.79184
MKS1	ENSG00000011143.12	protein_coding	0.918018	2.87563	-1.61168
ABHD5	ENSG00000011198.3	protein_coding	0.598575	0.290702	-0.52668
UTP18	ENSG00000011260.9	protein_coding	0.736127	1.05831	-1.12935
MBTPS2	ENSG00000012174.7	protein_coding	0.969585	0.545052	-0.146612
HEBP1	ENSG00000013583.4	protein_coding	9.20337	8.02375	-2.64669
ZC3H3	ENSG00000014164.6	protein_coding	0.463304	1.30213	-1.11582
COX15	ENSG00000014919.8	protein_coding	1.23344	2.00761	-0.857865
ISL1	ENSG00000016082.10	protein_coding	9.10492	8.47937	-1.88737
MAGIX	ENSG00000017621.11	protein_coding	0.656809	3.46549	-4.24181
RALBP1	ENSG00000017797.7	protein_coding	0.272291	0.00578694	-0.155438
PRDM11	ENSG00000019485.8	protein_coding	0.428174	0.129499	-0.0146077
ZDHHC6	ENSG00000023041.7	protein_coding	0.906639	0.444338	-0.0413139
BIRC3	ENSG00000023445.9	protein_coding	0.140346	0.0483413	-0.0821543
GLRX2	ENSG00000023572.4	protein_coding	5.50859	5.54528	-4.19844
CCDC28A	ENSG00000024862.12	protein_coding	0.901155	1.25932	-0.994617
HSD17B6	ENSG00000025423.7	protein_coding	10.7761	7.80348	-0.0408635
VIM	ENSG00000026025.9	protein_coding	0.373715	0.302258	-0.284534
FAS	ENSG00000026103.15	protein_coding	1.28253	1.05816	-0.733415
BTN3A1	ENSG00000026950.12	protein_coding	0.669228	0.911768	-0.0198557
PRKCH	ENSG00000027075.9	protein_coding	1.41084	2.1966	-1.21078
ARNTL2	ENSG00000029153.10	protein_coding	0.309574	0.407226	-0.0627567
BCLAF1	ENSG00000029363.11	protein_coding	1.23444	0.378156	-0.0122444
NUP160	ENSG00000030066.9	protein_coding	0.416635	2.62623	-1.71693
IKZF2	ENSG00000030419.12	protein_coding	1.70829	2.22175	-0.0439579
CENPQ	ENSG00000031691.6	protein_coding	5.10048	0.0775633	-0.0843194
ABCF2	ENSG00000033050.3	protein_coding	0.0583123	0.289094	-0.2546
GAB2	ENSG00000033327.8	protein_coding	0.363725	1.17188	-0.142881
PIAS1	ENSG00000033800.9	protein_coding	0.49604	1.2031	-0.614442
RNF19A	ENSG00000034677.7	protein_coding	0.264063	0.249667	-0.324565
PEX3	ENSG00000034693.10	protein_coding	3.45052	2.17898	-0.436877
TBC1D23	ENSG00000036054.8	protein_coding	0.0110742	0.207545	-0.26191
RPL26L1	ENSG00000037241.3	protein_coding	0.77461	0.888942	-0.576501
NSUN2	ENSG00000037474.10	protein_coding	0.40497	0.744565	-0.249954
MFAP3	ENSG00000037749.7	protein_coding	0.642331	1.8703	-1.15784
MRI1	ENSG00000037757.9	protein_coding	0.597449	1.7457	-1.42003
BOD1L1	ENSG00000038219.8	protein_coding	0.180024	0.374804	-0.261881
SOX30	ENSG00000039600.6	protein_coding	0.477061	6.82628	-4.81056
PNKP	ENSG00000039650.5	protein_coding	1.44886	0.911812	-1.50246
CTNS	ENSG00000040531.10	protein_coding	0.738446	1.34423	-0.412096
PSMA4	ENSG00000041357.11	protein_coding	0.763597	0.23842	-0.464951
TDP1	ENSG00000042088.9	protein_coding	1.1885	1.85477	-0.161099
MED17	ENSG00000042429.6	protein_coding	0.743425	0.916613	-0.785183
YTHDC2	ENSG00000047188.11	protein_coding	1.79106	2.12065	-1.07875
FAM214A	ENSG00000047346.8	protein_coding	1.18384	2.28124	-1.4212
C12orf4	ENSG00000047621.7	protein_coding	1.88142	1.22063	-0.978849
SCML1	ENSG00000047634.10	protein_coding	1.27882	0.28926	-0.570587
MAP4	ENSG00000047849.17	protein_coding	0.300293	0.28366	-0.263589
GOPC	ENSG00000047932.9	protein_coding	0.917554	1.17532	-0.977725
USP28	ENSG00000048028.7	protein_coding	0.518573	0.624065	-0.0369914
HDAC9	ENSG00000048052.16	protein_coding	0.0737406	0.37891	-0.187938
CC2D2A	ENSG00000048342.11	protein_coding	1.12508	1.51269	-0.845562
LIMA1	ENSG00000050405.9	protein_coding	0.0354527	0.0796894	-0.235773
LAMC3	ENSG00000050555.13	protein_coding	6.76865	4.59731	-0.658924
RAD51	ENSG00000051180.12	protein_coding	0.438718	2.4197	-2.79052
POLQ	ENSG00000051341.9	protein_coding	0.366683	2.5481	-2.13007
FOXN3	ENSG00000053254.11	protein_coding	1.19394	1.75375	-1.92026
ARID4B	ENSG00000054267.16	protein_coding	0.795752	0.310716	-0.407023
FAM168A	ENSG00000054965.6	protein_coding	0.651556	2.89502	-2.62946
NOP58	ENSG00000055044.6	protein_coding	0.431064	0.083528	-0.185342
EIF2AK2	ENSG00000055332.11	protein_coding	0.652104	0.611315	-0.255398
C4orf27	ENSG00000056050.6	protein_coding	9.19945	2.55138	-0.930467
ZFR	ENSG00000056097.11	protein_coding	0.680893	0.555567	-0.0174402
TRAF1	ENSG00000056558.6	protein_coding	1.47909	1.99805	-1.07795
TRAF3IP2	ENSG00000056972.14	protein_coding	1.94508	3.6692	-2.89533
PRDM1	ENSG00000057657.10	protein_coding	1.33532	0.698472	-0.154201
ATG5	ENSG00000057663.8	protein_coding	0.953331	1.15459	-0.820392
PITHD1	ENSG00000057757.5	protein_coding	0.291763	0.633282	-0.369139
PPP1R12A	ENSG00000058272.11	protein_coding	0.123901	0.0462898	-0.0285332
UNKL	ENSG00000059145.14	protein_coding	3.18612	2.02804	-0.00142505
PARP12	ENSG00000059378.8	protein_coding	0.311452	0.442983	-0.109846
MXD1	ENSG00000059728.6	protein_coding	0.345057	0.118751	-0.0353984
YBX3	ENSG00000060138.8	protein_coding	0.141065	0.287494	-0.411216
PIGV	ENSG00000060642.6	protein_coding	1.26532	0.83917	-0.389573
PTPRU	ENSG00000060656.15	protein_coding	0.63235	3.1916	-4.21099
SPAG4	ENSG00000061656.5	protein_coding	0.632859	2.53115	-2.13641
NCKAP1	ENSG00000061676.9	protein_coding	0.0360707	0.0898619	-0.0668707
DGAT2	ENSG00000062282.10	protein_coding	2.41631	0.694952	-0.0289066
CS	ENSG00000062485.14	protein_coding	0.462537	0.844438	-0.909261
AHRR	ENSG00000063438.12	protein_coding	14.0383	9.98637	-4.91682
HAGH	ENSG00000063854.8	protein_coding	0.642466	0.371605	-0.315548
CASP8	ENSG00000064012.17	protein_coding	0.25729	0.667828	-0.374882
ST3GAL6	ENSG00000064225.8	protein_coding	3.06003	2.0715	-0.4925
NGFR	ENSG00000064300.4	protein_coding	2.34301	0.728691	-0.228966
TMEM161A	ENSG00000064545.9	protein_coding	11.281	6.32335	-0.259494
DDX20	ENSG00000064703.7	protein_coding	0.246357	0.509342	-0.23205
SBNO2	ENSG00000064932.11	protein_coding	0.142194	0.114758	-0.152908
UHRF1BP1	ENSG00000065060.12	protein_coding	0.0833308	0.353404	-0.483509
OAT	ENSG00000065154.7	protein_coding	3.77605	0.868822	-0.316547
GLP2R	ENSG00000065325.7	protein_coding	1.44078	1.7042	-1.6109
ANKRD44	ENSG00000065413.12	protein_coding	5.02019	7.74579	-3.40531
KARS	ENSG00000065427.10	protein_coding	0.606725	0.631282	-0.697726
SPEN	ENSG00000065526.6	protein_coding	0.311528	0.431079	-0.350015
MAP2K4	ENSG00000065559.10	protein_coding	0.574106	0.490718	-0.20229
TLE2	ENSG00000065717.10	protein_coding	1.93097	5.75435	-3.10985
ME1	ENSG00000065833.7	protein_coding	0.10785	0.934077	-0.816014
TBC1D1	ENSG00000065882.11	protein_coding	0.306472	0.0268066	-0.0643135
MTHFD2	ENSG00000065911.7	protein_coding	0.133733	0.666628	-0.0831617
FOXJ2	ENSG00000065970.4	protein_coding	0.740882	1.95856	-1.20399
SMARCD1	ENSG00000066117.10	protein_coding	0.38341	0.923699	-0.197978
KDM4A	ENSG00000066135.8	protein_coding	0.592116	1.23375	-0.721211
NGEF	ENSG00000066248.10	protein_coding	0.361133	0.217839	-0.133779
ZBTB11	ENSG00000066422.4	protein_coding	0.584894	0.804112	-0.316656
IDI1	ENSG00000067064.6	protein_coding	2.24301	1.1876	-0.0220683
EVI5	ENSG00000067208.10	protein_coding	1.17431	0.20458	-0.292282
MEF2A	ENSG00000068305.12	protein_coding	0.234698	0.0701727	-0.121337
TBC1D25	ENSG00000068354.10	protein_coding	1.11046	0.422021	-0.481568
PRR11	ENSG00000068489.8	protein_coding	0.566177	0.860729	-1.01957
ATP11A	ENSG00000068650.13	protein_coding	1.22428	3.2381	-1.69711
POLR1A	ENSG00000068654.11	protein_coding	0.389448	1.61216	-0.596722
TTC7A	ENSG00000068724.11	protein_coding	0.53163	2.07082	-2.61312
PSME4	ENSG00000068878.10	protein_coding	0.060676	1.04203	-0.592497
IFT80	ENSG00000068885.10	protein_coding	7.64245	1.58257	-0.349737
GAL	ENSG00000069482.6	protein_coding	3.65352	2.14794	-0.482687
KIAA1107	ENSG00000069712.9	protein_coding	13.9227	9.78108	-2.59722
HES2	ENSG00000069812.7	protein_coding	0.425986	3.27104	-2.37052
GNB5	ENSG00000069966.14	protein_coding	0.616592	0.858786	-0.50998
LRP6	ENSG00000070018.4	protein_coding	2.3354	2.11799	-0.399337
EXOC5	ENSG00000070367.11	protein_coding	0.942279	0.649245	-0.15322
ZXDC	ENSG00000070476.10	protein_coding	0.118132	1.27229	-1.48174
JMJD6	ENSG00000070495.10	protein_coding	1.73531	1.69994	-0.31629
C16orf80	ENSG00000070761.3	protein_coding	1.3353	1.50593	-1.27919
RAD18	ENSG00000070950.5	protein_coding	0.257558	0.545533	-0.711081
ATP2B1	ENSG00000070961.10	protein_coding	0.299733	0.543348	-0.845493
NCK2	ENSG00000071051.9	protein_coding	0.58419	0.211993	-0.344912
SEL1L	ENSG00000071537.9	protein_coding	0.378303	1.25198	-0.752745
ATP6AP1	ENSG00000071553.12	protein_coding	1.36543	2.02281	-1.46193
MBD3	ENSG00000071655.12	protein_coding	1.86098	3.47872	-0.782331
FAM3A	ENSG00000071889.12	protein_coding	0.31204	0.598593	-0.0293326
LIMS2	ENSG00000072163.14	protein_coding	6.20661	10.1779	-6.63904
UBE2D1	ENSG00000072401.9	protein_coding	0.134147	0.0906806	-0.326412
RHOBTB1	ENSG00000072422.12	protein_coding	1.14917	0.324608	-0.0456199
CHFR	ENSG00000072609.12	protein_coding	0.978597	1.21083	-0.810536
TRNT1	ENSG00000072756.12	protein_coding	0.159268	1.303	-0.976453
ACADVL	ENSG00000072778.15	protein_coding	0.204263	1.53513	-0.887807
AP1M1	ENSG00000072958.4	protein_coding	0.426643	0.540885	-0.179184
CLCN4	ENSG00000073464.7	protein_coding	1.93095	4.43336	-3.1697
NLE1	ENSG00000073536.13	protein_coding	2.53128	1.95891	-1.58807
MRPS34	ENSG00000074071.9	protein_coding	0.390712	0.272803	-0.444028
CLNS1A	ENSG00000074201.3	protein_coding	0.0367822	0.0270485	-0.165811
EED	ENSG00000074266.13	protein_coding	0.929237	1.67064	-0.210553
NUAK1	ENSG00000074590.9	protein_coding	0.205491	0.0284523	-0.736182
LMAN1	ENSG00000074695.5	protein_coding	0.606971	0.448283	-0.152956
ANO8	ENSG00000074855.6	protein_coding	0.693643	2.18748	-0.332132
TUBE1	ENSG00000074935.9	protein_coding	0.540197	1.17747	-0.70309
ACTR6	ENSG00000075089.5	protein_coding	1.6674	4.19396	-2.21796
SRI	ENSG00000075142.9	protein_coding	0.424677	0.178948	-0.190499
EIF4G3	ENSG00000075151.15	protein_coding	0.447033	0.639866	-0.648217
SEMA3A	ENSG00000075213.5	protein_coding	0.130369	0.550953	-0.291386
ACAT1	ENSG00000075239.9	protein_coding	0.216987	0.0965034	-0.306707
FNDC3B	ENSG00000075420.8	protein_coding	0.138637	0.27102	-0.115647
FOSL2	ENSG00000075426.7	protein_coding	0.296875	0.626239	-0.36498
PLD1	ENSG00000075651.11	protein_coding	1.0711	0.953929	-0.674985
DLG1	ENSG00000075711.15	protein_coding	0.361481	0.0751276	-0.20201
RAB7A	ENSG00000075785.8	protein_coding	0.407464	0.678984	-0.658246
BCAP29	ENSG00000075790.6	protein_coding	0.650535	0.290055	-0.377253
MKRN2	ENSG00000075975.11	protein_coding	0.615632	0.119825	-0.159254
MCM6	ENSG00000076003.4	protein_coding	1.12899	2.25701	-1.0785
RBMS2	ENSG00000076067.7	protein_coding	0.896063	0.471693	-0.521035
SLC46A1	ENSG00000076351.8	protein_coding	3.88863	3.07121	-0.337128
PLXNA2	ENSG00000076356.6	protein_coding	1.76527	1.2787	-0.247393
SPAG5	ENSG00000076382.10	protein_coding	0.0402907	2.28214	-1.38159
TRAF4	ENSG00000076604.10	protein_coding	0.534314	1.22683	-0.638168
ICAM3	ENSG00000076662.5	protein_coding	0.28495	0.505054	-0.644056
TM9SF3	ENSG00000077147.10	protein_coding	0.0594327	0.92786	-0.683698
DYNC1I2	ENSG00000077380.11	protein_coding	1.0719	0.320668	-0.2494
UBE2A	ENSG00000077721.11	protein_coding	0.210985	0.924105	-0.379274
MCCC1	ENSG00000078070.7	protein_coding	0.98801	0.709249	-0.49428
TULP3	ENSG00000078246.11	protein_coding	0.541279	1.85043	-0.133166
PPP2R5C	ENSG00000078304.14	protein_coding	0.446213	0.718701	-0.442715
NRD1	ENSG00000078618.15	protein_coding	0.191837	0.680877	-0.26105
TNRC6C	ENSG00000078687.12	protein_coding	0.545609	5.83011	-6.58692
ITCH	ENSG00000078747.8	protein_coding	0.479832	0.584487	-0.493547
XRCC5	ENSG00000079246.11	protein_coding	0.216135	0.502771	-0.00992065
LXN	ENSG00000079257.3	protein_coding	0.780327	0.93803	-1.25128
MKNK1	ENSG00000079277.15	protein_coding	0.708976	1.95474	-1.47624
RAPGEF3	ENSG00000079337.11	protein_coding	6.29912	6.15258	-0.0485587
CIC	ENSG00000079432.3	protein_coding	0.00398382	0.31527	-0.511922
FDFT1	ENSG00000079459.8	protein_coding	1.3154	0.787291	-0.815988
DDX1	ENSG00000079785.10	protein_coding	0.983472	0.335996	-0.147251
EPB41L2	ENSG00000079819.11	protein_coding	0.378482	0.620569	-0.243549
STX7	ENSG00000079950.8	protein_coding	0.785558	1.60623	-1.09983
PTPRH	ENSG00000080031.5	protein_coding	0.18134	1.51385	-1.50737
SMARCA2	ENSG00000080503.15	protein_coding	0.189442	1.79188	-1.4279
CLDND1	ENSG00000080822.12	protein_coding	0.633965	0.634507	-0.196612
MAGI3	ENSG00000081026.14	protein_coding	1.50262	2.74498	-0.784597
TCF7	ENSG00000081059.15	protein_coding	1.46494	4.19684	-3.80509
EXD2	ENSG00000081177.14	protein_coding	0.664612	1.50555	-0.295507
AACS	ENSG00000081760.12	protein_coding	0.76323	1.84676	-1.17039
CADPS2	ENSG00000081803.11	protein_coding	0.346807	1.43859	-1.49383
HSPB11	ENSG00000081870.6	protein_coding	0.849256	0.628732	-0.42529
STRADB	ENSG00000082146.8	protein_coding	0.729709	0.526193	-0.750797
C5orf22	ENSG00000082213.13	protein_coding	0.563707	0.814116	-0.379721
DLG3	ENSG00000082458.7	protein_coding	2.18924	0.887166	-0.667384
GSK3B	ENSG00000082701.10	protein_coding	0.224921	0.181527	-0.265067
ITGB5	ENSG00000082781.6	protein_coding	0.954339	3.07586	-2.04639
RNF13	ENSG00000082996.14	protein_coding	0.0231598	0.665566	-0.710137
ULK2	ENSG00000083290.15	protein_coding	0.598011	1.81299	-1.0515
OXCT1	ENSG00000083720.8	protein_coding	0.306549	0.784224	-0.31734
RRAGB	ENSG00000083750.8	protein_coding	1.29741	1.50886	-0.859448
ZNF416	ENSG00000083817.8	protein_coding	0.888135	1.58535	-0.824608
ZNF586	ENSG00000083828.11	protein_coding	0.688255	1.7621	-1.13436
ZNF446	ENSG00000083838.11	protein_coding	7.30851	3.23592	-0.722877
REST	ENSG00000084093.11	protein_coding	0.213033	0.522083	-0.650994
COL16A1	ENSG00000084636.12	protein_coding	1.62231	2.17625	-0.0331433
RAB10	ENSG00000084733.6	protein_coding	0.21471	0.187939	-0.160103
ATRX	ENSG00000085224.16	protein_coding	0.976295	1.63348	-1.05329
PREP	ENSG00000085377.9	protein_coding	1.67791	1.96219	-0.703289
CPNE3	ENSG00000085719.7	protein_coding	0.485217	0.931939	-0.294265
RRN3	ENSG00000085721.8	protein_coding	0.37831	1.90045	-0.886458
MTIF2	ENSG00000085760.9	protein_coding	0.31668	0.425083	-0.115512
EPS15	ENSG00000085832.12	protein_coding	1.19557	0.220916	-0.15246
ORC1	ENSG00000085840.7	protein_coding	7.60779	5.31036	-1.79885
DNAJA1	ENSG00000086061.11	protein_coding	0.306614	0.166864	-0.193671
SEPHS1	ENSG00000086475.10	protein_coding	0.363301	0.172284	-0.333117
CEACAM6	ENSG00000086548.8	protein_coding	8.41418	10.4059	-5.23183
BAX	ENSG00000087088.15	protein_coding	0.923647	1.33385	-1.31015
PIGS	ENSG00000087111.16	protein_coding	0.872033	0.655048	-2.21719
PSMC5	ENSG00000087191.8	protein_coding	0.316696	0.301166	-0.181788
UIMC1	ENSG00000087206.12	protein_coding	0.1426	0.873586	-0.759605
NOP14	ENSG00000087269.11	protein_coding	0.904873	0.308725	-0.247136
DNM1L	ENSG00000087470.13	protein_coding	0.681978	1.07199	-0.879835
PHACTR3	ENSG00000087495.12	protein_coding	1.57035	0.232846	-0.428307
AAMDC	ENSG00000087884.10	protein_coding	1.80241	1.88987	-0.709206
RFX2	ENSG00000087903.8	protein_coding	0.157118	1.14549	-0.770227
CNOT3	ENSG00000088038.13	protein_coding	1.08399	0.548038	-0.472152
EPB41L1	ENSG00000088367.16	protein_coding	0.817833	0.841963	-0.529672
ATRN	ENSG00000088812.13	protein_coding	0.19649	1.21804	-0.00507467
SLC4A11	ENSG00000088836.7	protein_coding	0.124257	0.328592	-0.983551
C20orf194	ENSG00000088854.11	protein_coding	0.681308	2.76791	-3.29879
SNX5	ENSG00000089006.11	protein_coding	0.83059	0.57095	-0.352513
TMEM230	ENSG00000089063.10	protein_coding	0.939956	0.203513	-0.120191
GCN1L1	ENSG00000089154.6	protein_coding	0.0183691	0.420604	-0.12081
PEBP1	ENSG00000089220.4	protein_coding	0.0955361	0.17145	-0.472034
BRAP	ENSG00000089234.11	protein_coding	1.10784	1.48483	-1.09429
FUS	ENSG00000089280.14	protein_coding	1.52335	0.329812	-0.205238
FXYD5	ENSG00000089327.10	protein_coding	0.818527	1.1037	-1.08846
GRAMD1A	ENSG00000089351.10	protein_coding	0.281603	0.547592	-0.194542
CDIP1	ENSG00000089486.12	protein_coding	2.51495	4.76129	-1.75317
GMIP	ENSG00000089639.6	protein_coding	1.00433	2.03576	-1.89114
BIRC5	ENSG00000089685.9	protein_coding	0.0650678	0.3128	-0.0784324
ZBTB25	ENSG00000089775.6	protein_coding	1.23431	1.15663	-1.33459
ARHGAP4	ENSG00000089820.11	protein_coding	3.73107	3.27397	-0.0900511
DHX32	ENSG00000089876.7	protein_coding	0.0789786	1.61042	-1.05995
PAPOLA	ENSG00000090060.13	protein_coding	0.0857098	0.00520293	-0.0425337
CCNK	ENSG00000090061.13	protein_coding	1.11703	0.482793	-0.335194
ICAM1	ENSG00000090339.4	protein_coding	0.331573	0.240313	-0.0764196
TFAP4	ENSG00000090447.7	protein_coding	0.886081	1.29227	-1.00045
GOLGA3	ENSG00000090615.8	protein_coding	0.294466	0.643856	-0.101037
MCOLN1	ENSG00000090674.11	protein_coding	0.695857	0.337852	-0.416735
PDPR	ENSG00000090857.9	protein_coding	0.293999	2.1724	-1.16094
GLG1	ENSG00000090863.7	protein_coding	0.917822	0.558743	-0.097552
DTX2	ENSG00000091073.15	protein_coding	0.930368	2.48724	-1.0373
FH	ENSG00000091483.6	protein_coding	0.0301947	0.462393	-0.0284633
PITPNM3	ENSG00000091622.11	protein_coding	3.81462	5.71397	-2.79481
SLC7A8	ENSG00000092068.14	protein_coding	7.67782	6.13961	-0.0520098
OSGEP	ENSG00000092094.6	protein_coding	0.721133	1.28286	-0.588511
TINF2	ENSG00000092330.11	protein_coding	1.76841	1.06155	-0.115511
SNAP23	ENSG00000092531.5	protein_coding	0.28583	0.904978	-0.492995
MYL6	ENSG00000092841.14	protein_coding	0.182107	0.322006	-0.133925
CLSPN	ENSG00000092853.9	protein_coding	0.677964	1.26614	-1.99956
RFFL	ENSG00000092871.12	protein_coding	1.66945	0.767658	-0.658742
MFSD11	ENSG00000092931.7	protein_coding	2.69357	1.4452	-0.42533
NUP50	ENSG00000093000.13	protein_coding	0.706402	0.687313	-0.592799
ECHDC1	ENSG00000093144.14	protein_coding	1.67137	1.9321	-1.53959
CDC23	ENSG00000094880.6	protein_coding	1.74132	1.97724	-1.06906
CRAT	ENSG00000095321.12	protein_coding	0.99272	2.30284	-2.58966
NANS	ENSG00000095380.10	protein_coding	1.10287	1.02879	-0.524799
SEMA4G	ENSG00000095539.11	protein_coding	2.73342	0.960221	-4.37435
BAMBI	ENSG00000095739.7	protein_coding	0.100365	0.132009	-0.35635
HIVEP1	ENSG00000095951.12	protein_coding	0.417938	0.958523	-0.616052
MRPS18A	ENSG00000096080.7	protein_coding	1.81391	0.409476	-0.398099
HNRNPH3	ENSG00000096746.13	protein_coding	0.398487	0.606222	-0.421066
IFT74	ENSG00000096872.11	protein_coding	1.92825	2.87932	-1.41777
JAK2	ENSG00000096968.8	protein_coding	0.484361	0.917273	-1.66518
ACOT7	ENSG00000097021.14	protein_coding	0.476787	1.06282	-0.800352
SYDE2	ENSG00000097096.8	protein_coding	0.0248154	0.931083	-0.253236
ABLIM1	ENSG00000099204.14	protein_coding	0.626689	1.53234	-0.793906
ERMP1	ENSG00000099219.9	protein_coding	0.0143951	4.81511	-2.58645
PALMD	ENSG00000099260.6	protein_coding	0.684231	0.274853	-0.0366456
OCEL1	ENSG00000099330.4	protein_coding	2.15876	1.27979	-0.132692
KCNK6	ENSG00000099337.3	protein_coding	7.55525	0.0418375	-0.742685
C19orf26	ENSG00000099625.8	protein_coding	6.35306	3.07004	-1.59294
TIMM13	ENSG00000099800.3	protein_coding	0.731501	0.811265	-0.0979494
CDC34	ENSG00000099804.3	protein_coding	1.67072	1.32258	-0.280639
MTAP	ENSG00000099810.13	protein_coding	0.441863	0.0750556	-0.430958
RASSF7	ENSG00000099849.10	protein_coding	1.45613	0.916494	-0.433888
GADD45B	ENSG00000099860.4	protein_coding	0.024123	0.247734	-0.407951
PALM	ENSG00000099864.11	protein_coding	1.4976	2.53471	-1.75972
MKNK2	ENSG00000099875.10	protein_coding	0.0406764	0.151242	-0.0959538
RANBP1	ENSG00000099901.12	protein_coding	0.51632	0.377706	-0.179024
SEC14L2	ENSG00000100003.13	protein_coding	0.637227	2.44869	-1.77977
PES1	ENSG00000100029.12	protein_coding	0.707873	0.75744	-0.663509
GGA1	ENSG00000100083.14	protein_coding	0.83376	0.302144	-1.05484
PIK3IP1	ENSG00000100100.8	protein_coding	1.0132	1.47405	-1.10237
TFIP11	ENSG00000100109.12	protein_coding	1.79908	2.23039	-1.18004
GCAT	ENSG00000100116.12	protein_coding	2.50145	1.07253	-2.36899
EIF3L	ENSG00000100129.12	protein_coding	7.34164	3.89707	-3.21197
NHP2L1	ENSG00000100138.9	protein_coding	1.21189	1.10484	-0.63106
POLR2F	ENSG00000100142.8	protein_coding	0.00670563	0.374265	-0.693962
DDX17	ENSG00000100201.14	protein_coding	0.331781	0.256172	-0.213223
FBXO7	ENSG00000100225.13	protein_coding	0.761285	0.794147	-0.0409533
GTPBP1	ENSG00000100226.11	protein_coding	0.178807	0.727041	-0.259625
PPP6R2	ENSG00000100239.11	protein_coding	0.296947	0.439432	-0.107224
LMF2	ENSG00000100258.13	protein_coding	1.59522	2.13068	-1.55259
BIK	ENSG00000100290.2	protein_coding	0.991355	3.59958	-1.50269
TTLL12	ENSG00000100304.12	protein_coding	1.94937	0.0957346	-0.760377
RPL3	ENSG00000100316.11	protein_coding	0.17792	0.108251	-0.0813171
MYH9	ENSG00000100345.16	protein_coding	0.163962	0.152068	-0.237005
ST13	ENSG00000100380.8	protein_coding	0.549946	0.306036	-0.264864
DESI1	ENSG00000100418.7	protein_coding	0.785271	0.349265	-0.316467
SDR39U1	ENSG00000100445.12	protein_coding	3.51425	0.680811	-0.55254
PRMT5	ENSG00000100462.11	protein_coding	0.0517397	1.31171	-1.22026
METTL21D	ENSG00000100483.9	protein_coding	0.0491221	0.817763	-0.835017
NIN	ENSG00000100503.19	protein_coding	0.49795	1.16118	-0.823562
PYGL	ENSG00000100504.12	protein_coding	0.290411	0.539653	-0.0434552
PSMC6	ENSG00000100519.6	protein_coding	0.551724	0.373499	-0.0689299
CDKN3	ENSG00000100526.15	protein_coding	0.0691309	0.278877	-0.372576
PLEK2	ENSG00000100558.4	protein_coding	0.701249	1.88253	-1.12865
VTI1B	ENSG00000100568.6	protein_coding	0.19971	0.448029	-0.165266
AHSA1	ENSG00000100591.3	protein_coding	0.113073	0.306757	-0.139066
ALKBH1	ENSG00000100601.5	protein_coding	0.150738	0.267991	-0.0146294
PPM1A	ENSG00000100614.13	protein_coding	0.235477	0.217662	-0.220301
ERH	ENSG00000100632.6	protein_coding	0.128084	0.285981	-0.275405
GSKIP	ENSG00000100744.10	protein_coding	0.487615	1.90403	-1.30225
ARHGAP5	ENSG00000100852.8	protein_coding	0.291517	0.217067	-0.343677
SRP54	ENSG00000100883.7	protein_coding	0.366445	0.514999	-0.0176747
DCAF11	ENSG00000100897.13	protein_coding	0.802784	1.29802	-0.477945
PSME2	ENSG00000100911.9	protein_coding	0.304388	0.488218	-0.198146
TM9SF1	ENSG00000100926.10	protein_coding	6.14602	2.36632	-1.34155
RABGGTA	ENSG00000100949.10	protein_coding	0.746202	5.28635	-3.20001
PLTP	ENSG00000100979.10	protein_coding	0.227161	0.350603	-0.56751
PYGB	ENSG00000100994.7	protein_coding	0.339478	0.433992	-0.00263248
CD40	ENSG00000101017.9	protein_coding	2.07008	0.344486	-0.267509
SGK2	ENSG00000101049.10	protein_coding	1.50887	4.35454	-4.21345
NFATC2	ENSG00000101096.14	protein_coding	1.95654	1.25556	-1.23323
PFDN4	ENSG00000101132.5	protein_coding	0.124355	0.669258	-0.580985
DNAJC5	ENSG00000101152.6	protein_coding	0.103521	1.1549	-0.418959
ARFRP1	ENSG00000101246.14	protein_coding	0.731261	1.19268	-0.614812
SLC52A3	ENSG00000101276.10	protein_coding	2.58422	9.92081	-7.25809
SEC23B	ENSG00000101310.10	protein_coding	0.67074	0.793285	-0.198267
FERMT1	ENSG00000101311.11	protein_coding	0.33949	0.60584	-0.595905
HAO1	ENSG00000101323.4	protein_coding	0.223156	8.91034	-4.16444
MYL9	ENSG00000101335.5	protein_coding	1.17423	1.06642	-1.64795
SAMHD1	ENSG00000101347.7	protein_coding	0.675617	0.125303	-0.103034
MROH8	ENSG00000101353.10	protein_coding	1.69955	2.34663	-1.16255
CDK5RAP1	ENSG00000101391.15	protein_coding	1.00081	1.22303	-0.105186
RPRD1B	ENSG00000101413.7	protein_coding	0.00151686	0.822375	-0.532753
FAM83D	ENSG00000101447.9	protein_coding	0.278798	0.436414	-0.331878
DNTTIP1	ENSG00000101457.8	protein_coding	0.328053	0.133304	-0.235752
MYOM1	ENSG00000101605.8	protein_coding	7.87991	1.83254	-0.0207207
LAMA1	ENSG00000101680.9	protein_coding	1.32599	9.79853	-3.26293
RNF125	ENSG00000101695.4	protein_coding	5.39615	5.77999	-0.416131
STS	ENSG00000101846.6	protein_coding	0.685986	1.06217	-0.543359
TBL1X	ENSG00000101849.11	protein_coding	0.0725629	1.04406	-1.31478
MOSPD1	ENSG00000101928.8	protein_coding	0.980668	0.0822552	-0.129271
SRPX	ENSG00000101955.10	protein_coding	1.17623	5.0415	-4.84934
XIAP	ENSG00000101966.8	protein_coding	0.504562	1.24175	-0.405618
ABCD1	ENSG00000101986.7	protein_coding	0.237773	0.524302	-0.126107
PLP2	ENSG00000102007.6	protein_coding	0.967388	0.449848	-0.160656
NAA10	ENSG00000102030.11	protein_coding	0.837012	1.14478	-1.45107
SMARCA1	ENSG00000102038.10	protein_coding	0.0550875	0.0282563	-0.220843
ASB9	ENSG00000102048.11	protein_coding	1.67089	0.783234	-0.561935
SLC35A2	ENSG00000102100.10	protein_coding	0.911163	2.36642	-1.82563
PGK1	ENSG00000102144.9	protein_coding	0.148972	0.178653	-0.0394264
CD99L2	ENSG00000102181.15	protein_coding	1.45722	1.80586	-0.674258
HTATSF1	ENSG00000102241.7	protein_coding	0.823796	0.110623	-0.0495615
KLHL4	ENSG00000102271.9	protein_coding	2.39147	2.61262	-1.32229
PIN4	ENSG00000102309.8	protein_coding	0.416467	0.422828	-0.459775
NALCN	ENSG00000102452.11	protein_coding	0.412602	1.74407	-0.757098
FNDC3A	ENSG00000102531.12	protein_coding	0.275575	0.782261	-0.760294
DNAJC3	ENSG00000102580.10	protein_coding	2.03785	1.01123	-0.582948
VWA8	ENSG00000102763.11	protein_coding	0.0684012	0.18239	-0.129382
DGKH	ENSG00000102780.11	protein_coding	1.70399	11.6547	-8.44667
IRG1	ENSG00000102794.5	protein_coding	8.78979	5.11014	-4.2745
TSC22D1	ENSG00000102804.10	protein_coding	0.0867949	0.125065	-0.0182135
HSF4	ENSG00000102878.10	protein_coding	3.32725	11.1444	-7.92001
GDPD3	ENSG00000102886.10	protein_coding	2.61789	5.71183	-3.03531
CTCF	ENSG00000102974.10	protein_coding	2.28817	1.28052	-0.31575
POLR2C	ENSG00000102978.8	protein_coding	1.13982	1.26338	-0.61297
NME3	ENSG00000103024.3	protein_coding	5.18518	5.29838	-0.515763
FA2H	ENSG00000103089.4	protein_coding	0.227509	2.29661	-2.89921
MON1B	ENSG00000103111.10	protein_coding	0.495413	0.809418	-0.308229
HCFC1R1	ENSG00000103145.6	protein_coding	1.59905	0.348877	-0.223528
NPRL3	ENSG00000103148.11	protein_coding	0.758254	3.89728	-2.02792
MLYCD	ENSG00000103150.4	protein_coding	0.824632	4.26393	-5.778
HSDL1	ENSG00000103160.6	protein_coding	1.12809	1.52132	-0.998308
MTHFSD	ENSG00000103248.12	protein_coding	0.279445	1.49365	-1.97791
HAGHL	ENSG00000103253.13	protein_coding	1.25936	7.85146	-6.73133
METRN	ENSG00000103260.4	protein_coding	1.32598	0.730359	-0.551479
NUBP1	ENSG00000103274.6	protein_coding	0.732341	0.215465	-0.671219
TCEB2	ENSG00000103363.10	protein_coding	0.0815847	0.097378	-0.0687537
CPPED1	ENSG00000103381.7	protein_coding	0.163179	1.46952	-0.931242
USP31	ENSG00000103404.10	protein_coding	0.180644	0.353178	-0.978905
CDIPT	ENSG00000103502.9	protein_coding	2.19126	1.98002	-0.546707
CCP110	ENSG00000103540.12	protein_coding	1.53102	0.222297	-0.672924
RNF40	ENSG00000103549.17	protein_coding	0.523212	0.921642	-0.341547
LACTB	ENSG00000103642.7	protein_coding	2.68527	1.6803	-0.36691
CD276	ENSG00000103855.13	protein_coding	0.643634	1.37062	-0.860309
EIF3J	ENSG00000104131.8	protein_coding	0.181646	0.661423	-0.0960588
SLC30A4	ENSG00000104154.5	protein_coding	5.3587	6.29432	-0.46759
SGK3	ENSG00000104205.8	protein_coding	2.75601	3.46501	-3.31254
RP1	ENSG00000104237.6	protein_coding	2.52143	4.2085	-1.86115
CALB1	ENSG00000104327.3	protein_coding	0.184007	0.264799	-0.232742
NIPAL2	ENSG00000104361.5	protein_coding	2.51479	2.42203	-0.975822
IKBKB	ENSG00000104365.9	protein_coding	1.30224	0.533389	-0.416215
PLAT	ENSG00000104368.13	protein_coding	0.338099	1.17073	-0.742974
JPH1	ENSG00000104369.4	protein_coding	2.81912	1.5674	-0.510334
SNX16	ENSG00000104497.9	protein_coding	0.399051	0.515888	-0.318366
MTMR9	ENSG00000104643.5	protein_coding	4.53097	0.542365	-0.102798
LEPROTL1	ENSG00000104660.13	protein_coding	0.421144	0.178851	-0.356501
MCM4	ENSG00000104738.12	protein_coding	0.15547	0.0330962	-0.274416
FCGRT	ENSG00000104870.8	protein_coding	1.29453	1.04134	-0.387028
PIH1D1	ENSG00000104872.6	protein_coding	0.0920043	0.458362	-0.554881
ERCC2	ENSG00000104884.10	protein_coding	0.0373943	1.24801	-0.568391
PLEKHJ1	ENSG00000104886.4	protein_coding	0.410435	0.719438	-0.408058
IL4I1	ENSG00000104951.11	protein_coding	0.0884504	2.07592	-1.49745
ILVBL	ENSG00000105135.11	protein_coding	0.161068	3.41799	-3.49307
AURKC	ENSG00000105146.8	protein_coding	7.53649	7.27909	-1.34804
POP4	ENSG00000105171.5	protein_coding	1.33376	0.946	-0.688503
URI1	ENSG00000105176.13	protein_coding	0.944363	1.1777	-0.0758919
FSD1	ENSG00000105255.6	protein_coding	0.880068	4.01425	-3.89775
HNRNPUL1	ENSG00000105323.12	protein_coding	0.592491	0.475844	-0.526451
BBC3	ENSG00000105327.11	protein_coding	0.691643	1.15947	-0.553346
TGFB1	ENSG00000105329.5	protein_coding	0.0450251	0.532738	-0.167348
MYH14	ENSG00000105357.11	protein_coding	1.41891	3.01086	-2.17783
ICAM5	ENSG00000105376.4	protein_coding	9.55998	3.50922	-3.38211
ETFB	ENSG00000105379.5	protein_coding	1.14066	0.103236	-0.054149
ATP1A3	ENSG00000105409.11	protein_coding	10.0828	10.7698	-4.67953
KDELR1	ENSG00000105438.4	protein_coding	0.168664	0.377191	-0.747928
PPP2R1A	ENSG00000105568.13	protein_coding	0.726936	0.285546	-0.331239
LENG1	ENSG00000105617.3	protein_coding	1.27586	1.18627	-1.17359
PRPF31	ENSG00000105618.9	protein_coding	0.106944	0.205225	-0.224647
TFPT	ENSG00000105619.9	protein_coding	2.79126	0.1797	-0.25011
JAK3	ENSG00000105639.14	protein_coding	3.01857	5.31802	-0.112629
ARRDC2	ENSG00000105643.4	protein_coding	0.300533	1.01838	-1.12482
RAB3A	ENSG00000105649.4	protein_coding	6.13423	7.01576	-2.53458
DDX49	ENSG00000105671.7	protein_coding	1.21019	1.66443	-1.08554
ARMC6	ENSG00000105676.9	protein_coding	0.428661	1.25423	-1.03891
SCN1B	ENSG00000105711.6	protein_coding	0.17232	6.58484	-5.27576
CADM4	ENSG00000105767.2	protein_coding	0.250467	2.16265	-1.89245
PON2	ENSG00000105854.8	protein_coding	0.189777	0.317793	-0.0919688
ITGB8	ENSG00000105855.4	protein_coding	0.903591	0.705809	-1.01183
DUS4L	ENSG00000105865.6	protein_coding	1.74375	1.81415	-0.736677
PTN	ENSG00000105894.7	protein_coding	0.260356	6.13822	-0.652702
OGDH	ENSG00000105953.10	protein_coding	0.166161	0.430596	-0.334801
ADAP1	ENSG00000105963.9	protein_coding	0.645567	5.96283	-4.14376
MET	ENSG00000105976.10	protein_coding	0.123146	0.208974	-0.0586437
SSBP1	ENSG00000106028.6	protein_coding	1.0384	0.482955	-0.0471059
TAF6	ENSG00000106290.10	protein_coding	0.341435	1.12843	-1.2652
PCOLCE	ENSG00000106333.8	protein_coding	11.9459	7.31099	-1.73082
LSM5	ENSG00000106355.5	protein_coding	0.396344	0.613358	-0.0857478
TMEM106B	ENSG00000106460.13	protein_coding	0.340239	1.0238	-0.650065
EZH2	ENSG00000106462.6	protein_coding	0.8704	0.320699	-0.17247
TSPAN13	ENSG00000106537.7	protein_coding	0.399801	0.282215	-0.101325
CHCHD3	ENSG00000106554.7	protein_coding	0.0314793	0.429757	-0.526466
COA1	ENSG00000106603.13	protein_coding	0.16241	0.277376	-0.681058
POLD2	ENSG00000106628.6	protein_coding	0.592601	0.879102	-0.611002
BCL7B	ENSG00000106635.3	protein_coding	0.71687	0.697249	-0.217824
CLIP2	ENSG00000106665.11	protein_coding	0.393346	0.889447	-0.572451
EIF4H	ENSG00000106682.10	protein_coding	0.531834	0.149823	-0.00061103
FKTN	ENSG00000106692.9	protein_coding	0.218991	1.72673	-1.00847
TMEM245	ENSG00000106771.8	protein_coding	1.57104	1.19165	-0.136986
TRIM14	ENSG00000106785.10	protein_coding	1.3324	1.50481	-0.585745
PLGRKT	ENSG00000107020.5	protein_coding	4.15221	2.85997	-0.10301
NCS1	ENSG00000107130.6	protein_coding	0.573803	2.42208	-1.08903
SH3GL2	ENSG00000107295.8	protein_coding	8.23935	7.73311	-0.930328
CCNJ	ENSG00000107443.11	protein_coding	0.99986	0.569993	-0.586301
HPS1	ENSG00000107521.14	protein_coding	1.84144	1.79698	-1.47012
SEC23IP	ENSG00000107651.8	protein_coding	0.274208	0.112353	-0.442299
BMPR1A	ENSG00000107779.6	protein_coding	0.456502	1.3762	-1.1063
MINPP1	ENSG00000107789.11	protein_coding	0.887238	1.59187	-0.988712
LIPA	ENSG00000107798.13	protein_coding	0.120356	1.29979	-0.719359
FBXW4	ENSG00000107829.9	protein_coding	2.19924	1.6781	-0.88029
CPEB3	ENSG00000107864.10	protein_coding	1.51403	3.43345	-2.91699
CUEDC2	ENSG00000107874.6	protein_coding	0.6754	1.58492	-1.26388
SUFU	ENSG00000107882.7	protein_coding	0.6268	1.80089	-0.149488
SMC3	ENSG00000108055.9	protein_coding	1.11984	0.758734	-0.753648
SHOC2	ENSG00000108061.7	protein_coding	0.601064	0.33226	-0.371737
CCDC6	ENSG00000108091.10	protein_coding	0.191875	0.725782	-0.293756
RPL28	ENSG00000108107.8	protein_coding	0.635339	0.611514	-0.352567
ZNHIT3	ENSG00000108278.7	protein_coding	0.39944	2.10694	-1.88387
MTMR4	ENSG00000108389.5	protein_coding	0.0427315	0.133113	-0.359833
RECQL5	ENSG00000108469.10	protein_coding	0.710492	2.7291	-0.737053
MED13	ENSG00000108510.5	protein_coding	0.133589	0.509941	-0.304498
RNF167	ENSG00000108523.11	protein_coding	0.143031	0.31941	-0.310805
NUP88	ENSG00000108559.7	protein_coding	2.43305	1.03413	-0.148775
C1QBP	ENSG00000108561.4	protein_coding	0.0145578	0.108682	-0.269934
DRG2	ENSG00000108591.5	protein_coding	0.0309359	1.63901	-0.870829
ALDH3A1	ENSG00000108602.13	protein_coding	0.960976	1.54015	-1.9963
SYNGR2	ENSG00000108639.3	protein_coding	0.276746	0.863391	-0.86373
C17orf75	ENSG00000108666.5	protein_coding	0.479309	0.0988338	-0.276385
HNF1B	ENSG00000108753.7	protein_coding	9.05008	15.6802	-7.9563
EZH1	ENSG00000108799.8	protein_coding	1.13064	0.724721	-0.256335
SMURF2	ENSG00000108854.11	protein_coding	0.0607015	0.514299	-0.217726
DUSP3	ENSG00000108861.4	protein_coding	0.464745	0.632088	-0.466707
EFTUD2	ENSG00000108883.8	protein_coding	0.0741532	0.310168	-0.305736
IFT20	ENSG00000109083.9	protein_coding	1.66894	2.29235	-1.05681
CDR2L	ENSG00000109089.7	protein_coding	0.0505969	0.572889	-0.516749
SUPT6H	ENSG00000109111.10	protein_coding	0.238204	0.523969	-0.244144
DCUN1D4	ENSG00000109184.10	protein_coding	0.164106	0.936107	-0.61365
NMU	ENSG00000109255.7	protein_coding	0.431122	2.95266	-3.06507
NDUFC1	ENSG00000109390.7	protein_coding	1.61263	0.951367	-1.1703
RPL34	ENSG00000109475.12	protein_coding	0.0266747	0.257712	-0.452727
TRIM2	ENSG00000109654.10	protein_coding	0.227587	1.7762	-1.31842
RAPGEF2	ENSG00000109756.4	protein_coding	0.186257	0.00585633	-0.104477
HTATIP2	ENSG00000109854.9	protein_coding	0.119383	0.0953859	-0.266478
ELP4	ENSG00000109911.13	protein_coding	1.37739	3.52915	-1.03983
SC5D	ENSG00000109929.5	protein_coding	0.285558	0.151638	-0.0311214
ATG2A	ENSG00000110046.8	protein_coding	0.445731	1.37775	-0.969632
UNC93B1	ENSG00000110057.3	protein_coding	0.735476	0.157004	-0.0736521
DCPS	ENSG00000110063.4	protein_coding	1.36882	1.09224	-0.427538
TMEM109	ENSG00000110108.4	protein_coding	0.746082	1.05926	-0.39741
KIAA1377	ENSG00000110318.9	protein_coding	0.0430211	7.78613	-5.24642
BIRC2	ENSG00000110330.4	protein_coding	0.195772	0.706781	-0.522969
CBL	ENSG00000110395.4	protein_coding	0.323891	0.601251	-0.496935
PVRL1	ENSG00000110400.6	protein_coding	0.656486	1.61558	-0.905251
C11orf58	ENSG00000110696.5	protein_coding	0.28063	0.161554	-0.396876
AIP	ENSG00000110711.4	protein_coding	0.563804	0.862068	-0.515076
LEPREL2	ENSG00000110811.14	protein_coding	6.29309	3.36623	-0.0499707
CYP27B1	ENSG00000111012.4	protein_coding	7.01629	9.03143	-5.32377
METAP2	ENSG00000111142.9	protein_coding	0.213836	0.401939	-0.340976
ITFG2	ENSG00000111203.7	protein_coding	0.870257	1.1199	-1.7087
DUSP16	ENSG00000111266.4	protein_coding	1.40519	0.871331	-0.408283
CDKN1B	ENSG00000111276.6	protein_coding	0.336166	0.406164	-0.31018
SCNN1A	ENSG00000111319.8	protein_coding	2.11523	0.590789	-1.29264
LTBR	ENSG00000111321.6	protein_coding	0.666438	0.137183	-0.142929
OGFOD2	ENSG00000111325.12	protein_coding	4.05852	0.605842	-0.274696
OAS3	ENSG00000111331.8	protein_coding	0.506202	0.495968	-0.311484
OAS2	ENSG00000111335.8	protein_coding	0.0822541	0.0266971	-0.0384845
ARHGDIB	ENSG00000111348.4	protein_coding	7.65682	4.70867	-3.43413
EIF2B1	ENSG00000111361.7	protein_coding	0.640256	1.73266	-1.1691
STX2	ENSG00000111450.9	protein_coding	0.0943537	0.814479	-0.501047
CAND1	ENSG00000111530.8	protein_coding	0.35941	0.483672	-0.365352
CNOT2	ENSG00000111596.7	protein_coding	0.432327	0.74424	-0.0611891
KRR1	ENSG00000111615.8	protein_coding	0.838375	0.746876	-0.285216
ING4	ENSG00000111653.15	protein_coding	1.66218	4.28164	-3.5973
CDCA3	ENSG00000111665.7	protein_coding	2.82798	2.3275	-0.832106
USP5	ENSG00000111667.9	protein_coding	0.932126	0.215576	-0.674727
SPSB2	ENSG00000111671.5	protein_coding	8.25187	6.22666	-4.42216
C12orf57	ENSG00000111678.5	protein_coding	0.345827	1.06653	-0.841056
NT5DC3	ENSG00000111696.7	protein_coding	2.77707	1.48826	-0.373996
CMAS	ENSG00000111726.8	protein_coding	0.157004	0.508336	-0.583492
COX6A1	ENSG00000111775.2	protein_coding	0.764036	2.41938	-1.79406
SRSF9	ENSG00000111786.4	protein_coding	0.436549	0.150751	-0.26385
TDP2	ENSG00000111802.9	protein_coding	0.0155599	1.03803	-0.847464
FRK	ENSG00000111816.5	protein_coding	10.2281	7.19308	-0.0414896
DSE	ENSG00000111817.11	protein_coding	1.26495	1.86852	-0.921259
TMEM14C	ENSG00000111843.9	protein_coding	0.72047	1.38453	-0.657901
PAK1IP1	ENSG00000111845.4	protein_coding	0.215353	0.951671	-0.362337
NEDD9	ENSG00000111859.12	protein_coding	1.17113	1.23848	-0.954669
PPARD	ENSG00000112033.9	protein_coding	0.461166	0.344654	-0.213223
FANCE	ENSG00000112039.3	protein_coding	2.75521	5.59933	-3.80531
SOD2	ENSG00000112096.11	protein_coding	0.312654	0.239603	-0.0386188
MCM3	ENSG00000112118.12	protein_coding	0.0536979	0.0414453	-0.0475538
SAYSD1	ENSG00000112167.5	protein_coding	0.243104	1.09954	-0.632914
BACH2	ENSG00000112182.9	protein_coding	5.28279	6.53377	-3.05479
CAP2	ENSG00000112186.7	protein_coding	1.77712	2.07239	-1.0668
EYA4	ENSG00000112319.13	protein_coding	2.66041	2.7698	-0.0971445
SOBP	ENSG00000112320.7	protein_coding	4.20812	11.7506	-7.54287
SNX3	ENSG00000112335.10	protein_coding	0.0445446	0.60735	-0.38992
EPM2A	ENSG00000112425.9	protein_coding	9.06569	2.2397	-0.83883
TBP	ENSG00000112592.8	protein_coding	0.31629	0.600092	-0.896088
NUDT3	ENSG00000112664.4	protein_coding	1.68653	3.67715	-1.38846
COX7A2	ENSG00000112695.7	protein_coding	1.05194	2.12811	-0.561791
TMEM30A	ENSG00000112697.11	protein_coding	0.667214	1.05624	-0.501424
GMDS	ENSG00000112699.6	protein_coding	0.95083	1.87478	-1.15885
SLC29A1	ENSG00000112759.12	protein_coding	0.214751	1.41356	-0.703777
LAMA4	ENSG00000112769.14	protein_coding	1.12419	1.65511	-1.04643
HARS2	ENSG00000112855.10	protein_coding	2.32432	1.82487	-0.728617
NUDT12	ENSG00000112874.5	protein_coding	1.95839	4.15379	-3.25791
MAN2A1	ENSG00000112893.5	protein_coding	0.428705	1.53133	-1.14619
PAPD7	ENSG00000112941.8	protein_coding	0.305939	0.751053	-0.095882
DAP	ENSG00000112977.11	protein_coding	0.611469	0.259716	-0.112284
NNT	ENSG00000112992.12	protein_coding	1.98053	4.56271	-2.82497
LOX	ENSG00000113083.8	protein_coding	3.08376	5.77056	-5.71494
CLINT1	ENSG00000113282.9	protein_coding	0.128655	0.351456	-0.226907
CNOT6	ENSG00000113300.7	protein_coding	0.201972	0.292473	-0.158083
TTC1	ENSG00000113312.6	protein_coding	0.235428	0.0444563	-0.708587
MSH3	ENSG00000113318.9	protein_coding	0.367777	1.12579	-0.565162
POLR3G	ENSG00000113356.6	protein_coding	1.06899	0.996029	-0.194562
NPR3	ENSG00000113389.11	protein_coding	1.79022	2.69431	-1.15511
RAD50	ENSG00000113522.9	protein_coding	1.25758	0.154684	-0.614361
SKP1	ENSG00000113558.12	protein_coding	0.127962	0.695893	-0.750031
PPWD1	ENSG00000113593.7	protein_coding	0.263485	3.12363	-2.79218
TXNDC15	ENSG00000113621.10	protein_coding	2.39401	1.41539	-0.732077
DPYSL3	ENSG00000113657.8	protein_coding	1.6949	3.75291	-3.13254
SMAD5	ENSG00000113658.12	protein_coding	1.07633	1.46516	-0.530545
ACTR8	ENSG00000113812.9	protein_coding	0.0410353	1.44427	-0.82936
ARL6	ENSG00000113966.5	protein_coding	0.682902	6.80413	-4.60193
KPNA1	ENSG00000114030.8	protein_coding	0.863299	1.17273	-0.592353
PCCB	ENSG00000114054.9	protein_coding	0.609143	0.694665	-0.106051
HES1	ENSG00000114315.3	protein_coding	0.137529	0.192991	-0.279991
USP4	ENSG00000114316.8	protein_coding	0.31749	0.606609	-0.908542
ABTB1	ENSG00000114626.13	protein_coding	4.16996	2.30041	-0.0465862
NEK11	ENSG00000114670.9	protein_coding	1.7728	4.0329	-1.83588
MRPL3	ENSG00000114686.4	protein_coding	0.572258	1.20592	-1.02145
PLSCR4	ENSG00000114698.10	protein_coding	2.84907	0.221286	-0.565367
EIF1B	ENSG00000114784.3	protein_coding	3.54644	2.43346	-0.537488
PLCH1	ENSG00000114805.12	protein_coding	0.0328208	3.00506	-2.84033
DNAH1	ENSG00000114841.13	protein_coding	3.21579	4.80453	-4.28913
NKTR	ENSG00000114857.13	protein_coding	1.16059	0.629718	-0.145544
ADAM23	ENSG00000114948.8	protein_coding	10.0053	3.44539	-0.742466
RTKN	ENSG00000114993.11	protein_coding	1.34317	0.524435	-0.0127311
TTL	ENSG00000114999.6	protein_coding	0.689733	0.494767	-0.290244
IL1A	ENSG00000115008.5	protein_coding	0.916952	1.55108	-1.18001
STEAP3	ENSG00000115107.15	protein_coding	1.12418	1.82588	-0.379264
TP53I3	ENSG00000115129.9	protein_coding	1.31227	1.67232	-1.4672
GPD2	ENSG00000115159.11	protein_coding	0.926566	0.287962	-0.135358
CENPA	ENSG00000115163.10	protein_coding	0.135414	0.404645	-0.484948
FNDC4	ENSG00000115226.5	protein_coding	10.7002	9.45719	-5.29178
SNX17	ENSG00000115234.6	protein_coding	0.859913	2.504	-2.21914
PPM1G	ENSG00000115241.9	protein_coding	0.279049	0.453118	-0.48681
REEP6	ENSG00000115255.6	protein_coding	0.283275	0.287462	-0.47161
IFIH1	ENSG00000115267.5	protein_coding	0.533389	0.803557	-0.355418
RPS15	ENSG00000115268.5	protein_coding	0.0987969	0.363535	-0.0480342
GCA	ENSG00000115271.6	protein_coding	0.607737	0.994587	-0.257496
HTRA2	ENSG00000115317.7	protein_coding	1.20213	2.06642	-0.724917
DOK1	ENSG00000115325.9	protein_coding	4.02073	6.25876	-2.49964
FANCL	ENSG00000115392.7	protein_coding	0.602215	0.913092	-0.0299915
FN1	ENSG00000115414.14	protein_coding	0.098182	0.0506579	-0.0921993
USP34	ENSG00000115464.10	protein_coding	0.43433	0.745699	-0.354639
CCT4	ENSG00000115484.10	protein_coding	0.0595942	0.396616	-0.498686
COQ10B	ENSG00000115520.4	protein_coding	1.39114	1.81238	-0.843721
KDM3A	ENSG00000115548.12	protein_coding	0.191947	0.366123	-0.298716
IL1R1	ENSG00000115594.7	protein_coding	0.905565	1.37631	-0.939056
IL1RL1	ENSG00000115602.12	protein_coding	0.370691	1.55562	-0.904229
FHL2	ENSG00000115641.13	protein_coding	0.58015	0.977785	-0.619806
CNPPD1	ENSG00000115649.11	protein_coding	0.0954049	2.56216	-1.4867
UXS1	ENSG00000115652.10	protein_coding	0.205404	0.399357	-0.401976
NOL10	ENSG00000115761.11	protein_coding	0.773249	0.500854	-0.47027
GORASP2	ENSG00000115806.8	protein_coding	0.660324	0.510568	-0.278009
STRN	ENSG00000115808.7	protein_coding	0.747112	0.519195	-0.579389
DCAF17	ENSG00000115827.9	protein_coding	1.1696	0.310256	-0.0735705
SLC1A4	ENSG00000115902.6	protein_coding	1.13884	1.27143	-0.638847
SOS1	ENSG00000115904.8	protein_coding	0.769694	0.403634	-0.602022
ORC2	ENSG00000115942.4	protein_coding	0.132041	1.01362	-0.921958
ORC4	ENSG00000115947.8	protein_coding	1.28925	0.577341	-0.105322
TIA1	ENSG00000116001.11	protein_coding	0.755747	0.52384	-0.162045
SUMO1	ENSG00000116030.12	protein_coding	0.372837	0.253971	-0.106538
PARD3B	ENSG00000116117.13	protein_coding	0.722819	1.10915	-0.81536
FARSB	ENSG00000116120.8	protein_coding	0.117076	0.309759	-0.111515
SCP2	ENSG00000116171.12	protein_coding	0.11856	0.121961	-0.429451
RALGPS2	ENSG00000116191.12	protein_coding	0.181054	0.754173	-0.149636
TMEM59	ENSG00000116209.7	protein_coding	0.178645	0.366779	-0.371094
ASH1L	ENSG00000116539.6	protein_coding	0.57393	0.496228	-0.32907
MAD2L2	ENSG00000116670.10	protein_coding	0.23926	0.186119	-0.131246
MIIP	ENSG00000116691.6	protein_coding	2.44492	0.597979	-0.211219
GADD45A	ENSG00000116717.7	protein_coding	0.434713	0.224766	-0.216092
PRDM2	ENSG00000116731.18	protein_coding	0.551263	0.786938	-0.243784
UCHL5	ENSG00000116750.8	protein_coding	0.69394	0.415979	-0.689214
BCAS2	ENSG00000116752.5	protein_coding	1.94952	1.52601	-0.430577
AGMAT	ENSG00000116771.5	protein_coding	0.839114	10.1463	-7.50866
ZBTB17	ENSG00000116809.7	protein_coding	0.965232	0.514836	-0.206819
TTF2	ENSG00000116830.6	protein_coding	1.97807	2.17411	-0.66724
NR5A2	ENSG00000116833.9	protein_coding	4.91719	1.65959	-2.31512
TSNAX	ENSG00000116918.9	protein_coding	0.362975	1.41236	-0.459336
C1orf109	ENSG00000116922.9	protein_coding	0.31639	0.943092	-1.10746
RRAGC	ENSG00000116954.7	protein_coding	0.428044	0.577915	-0.174737
TBCE	ENSG00000116957.8	protein_coding	0.617753	0.128954	-0.675284
MYCL1	ENSG00000116990.9	protein_coding	0.872365	2.32047	-1.05908
RLF	ENSG00000117000.8	protein_coding	1.13678	0.617055	-0.86068
ETV3	ENSG00000117036.7	protein_coding	0.530286	0.0309825	-0.117747
ST6GALNAC5	ENSG00000117069.10	protein_coding	3.91811	3.24438	-0.0262719
RPF1	ENSG00000117133.6	protein_coding	0.778147	0.335218	-0.336388
KLHL12	ENSG00000117153.11	protein_coding	0.180485	0.247311	-0.182558
LEPRE1	ENSG00000117385.11	protein_coding	1.55495	0.977069	-0.0696311
ARTN	ENSG00000117407.12	protein_coding	2.28753	3.15813	-1.0035
SLC19A2	ENSG00000117479.7	protein_coding	3.56979	0.957098	-0.901854
CNN3	ENSG00000117519.11	protein_coding	1.18472	0.549764	-0.42817
VAMP4	ENSG00000117533.10	protein_coding	0.196348	0.680786	-0.434599
PTBP2	ENSG00000117569.13	protein_coding	1.27279	2.15146	-1.11858
SLC35A3	ENSG00000117620.8	protein_coding	0.653164	0.436625	-0.222221
STMN1	ENSG00000117632.16	protein_coding	0.232282	0.0967434	-0.108935
RPS6KA1	ENSG00000117676.9	protein_coding	0.634058	0.767244	-0.759097
DHDDS	ENSG00000117682.12	protein_coding	0.222184	0.999773	-0.486004
PROX1	ENSG00000117707.10	protein_coding	7.83161	6.73208	-3.97107
RPA2	ENSG00000117748.5	protein_coding	0.726206	0.367245	-0.276733
FASTKD2	ENSG00000118246.9	protein_coding	0.0297005	1.04588	-0.639546
B4GALT6	ENSG00000118276.7	protein_coding	5.74246	11.3245	-2.79855
HMGN3	ENSG00000118418.10	protein_coding	0.0734416	0.112862	-0.0784772
PHF3	ENSG00000118482.7	protein_coding	0.207391	0.272607	-0.210867
RNF146	ENSG00000118518.10	protein_coding	2.54805	0.233496	-0.514274
MED28	ENSG00000118579.6	protein_coding	1.02317	1.34423	-0.576609
SLC16A7	ENSG00000118596.7	protein_coding	9.90932	4.43298	-1.01293
DCLRE1B	ENSG00000118655.4	protein_coding	0.15949	1.51004	-1.56296
FOXO3	ENSG00000118689.10	protein_coding	0.0386652	3.23247	-2.62537
TGIF2	ENSG00000118707.4	protein_coding	0.479694	1.27133	-1.1992
UBN1	ENSG00000118900.10	protein_coding	1.89704	1.48513	-1.20741
KLF12	ENSG00000118922.12	protein_coding	1.21506	0.754487	-0.191762
HS1BP3	ENSG00000118960.8	protein_coding	0.271322	1.45505	-1.13987
SATB2	ENSG00000119042.11	protein_coding	1.57056	1.59945	-1.29935
CPSF3	ENSG00000119203.9	protein_coding	0.659564	0.769165	-0.150898
C1orf198	ENSG00000119280.12	protein_coding	0.749675	0.372528	-0.192833
FKBP15	ENSG00000119321.4	protein_coding	1.19335	1.74865	-0.490966
CTNNAL1	ENSG00000119326.10	protein_coding	0.661282	0.557242	-0.231624
FAM206A	ENSG00000119328.7	protein_coding	1.77405	4.60712	-2.92175
WDR34	ENSG00000119333.7	protein_coding	1.63475	0.871994	-0.533028
PPP2R4	ENSG00000119383.15	protein_coding	1.10251	0.949407	-0.175771
CNTRL	ENSG00000119397.12	protein_coding	1.77074	0.815696	-1.1539
FBXW2	ENSG00000119402.11	protein_coding	0.999523	0.897463	-0.235043
DENND1A	ENSG00000119522.11	protein_coding	1.08615	1.12245	-0.854984
ALG2	ENSG00000119523.8	protein_coding	0.332325	2.0291	-1.81721
ONECUT2	ENSG00000119547.4	protein_coding	8.63145	7.90015	-0.594858
ZBTB45	ENSG00000119574.8	protein_coding	0.474445	3.95214	-2.79795
IFI27L2	ENSG00000119632.3	protein_coding	7.90838	6.76011	-1.91988
CCDC176	ENSG00000119636.11	protein_coding	0.0353863	2.95072	-3.28925
DNAL1	ENSG00000119661.9	protein_coding	0.860256	2.96162	-3.2431
AREL1	ENSG00000119682.11	protein_coding	0.793049	1.01022	-0.583874
DLST	ENSG00000119689.10	protein_coding	0.572455	1.06413	-0.630262
ALDH6A1	ENSG00000119711.8	protein_coding	0.23767	2.06693	-2.24965
EIF2B2	ENSG00000119718.6	protein_coding	0.180639	0.705924	-0.728626
NRDE2	ENSG00000119720.13	protein_coding	1.34097	4.1732	-4.20637
TMEM214	ENSG00000119777.14	protein_coding	0.235833	0.69676	-0.52058
YIPF4	ENSG00000119820.5	protein_coding	0.164907	0.680373	-0.210013
CNRIP1	ENSG00000119865.4	protein_coding	0.363524	1.99829	-2.49994
SLC17A5	ENSG00000119899.11	protein_coding	0.342791	1.0953	-1.10362
IDE	ENSG00000119912.11	protein_coding	0.0444527	1.16199	-0.250111
PYROXD2	ENSG00000119943.6	protein_coding	0.443367	5.40575	-3.76005
HELLS	ENSG00000119969.10	protein_coding	0.825002	8.01661	-5.48002
TCTN3	ENSG00000119977.15	protein_coding	3.10201	2.82656	-0.656096
FAM45A	ENSG00000119979.11	protein_coding	0.283065	3.19299	-3.65924
AVPI1	ENSG00000119986.6	protein_coding	0.0336444	0.692899	-0.877154
KANSL1	ENSG00000120071.8	protein_coding	0.525256	0.62067	-0.421265
MOB3B	ENSG00000120162.9	protein_coding	6.37858	8.8739	-3.00003
CD274	ENSG00000120217.9	protein_coding	0.459073	0.761326	-0.170632
WDR55	ENSG00000120314.14	protein_coding	0.0717333	0.703966	-0.00163274
CENPL	ENSG00000120334.11	protein_coding	0.0692932	0.402793	-0.547995
KBTBD7	ENSG00000120696.8	protein_coding	4.40373	1.40436	-1.16976
SERP1	ENSG00000120742.6	protein_coding	0.00504851	0.51246	-0.452725
UTP20	ENSG00000120800.4	protein_coding	2.30875	1.03943	-0.101501
ARL1	ENSG00000120805.9	protein_coding	0.896423	0.894876	-0.609751
CLU	ENSG00000120885.15	protein_coding	2.21364	1.66917	-0.972921
PPP3CC	ENSG00000120910.10	protein_coding	0.978406	1.39136	-0.633268
TARDBP	ENSG00000120948.11	protein_coding	0.154573	0.944731	-0.594461
ZNF706	ENSG00000120963.7	protein_coding	0.0339399	0.636153	-0.437199
PAPD5	ENSG00000121274.8	protein_coding	1.67284	1.04596	-0.890579
CEP89	ENSG00000121289.12	protein_coding	3.01087	2.2444	-0.227205
ECHDC2	ENSG00000121310.11	protein_coding	2.08193	2.13993	-0.463347
ZNF211	ENSG00000121417.9	protein_coding	0.287062	0.249293	-0.288015
DESI2	ENSG00000121644.14	protein_coding	0.656287	0.0270756	-0.128132
CRY2	ENSG00000121671.7	protein_coding	2.77472	1.35449	-1.04014
CAT	ENSG00000121691.4	protein_coding	0.731548	0.439207	-0.150986
TMEM54	ENSG00000121900.13	protein_coding	1.17103	1.81265	-0.768179
CLCC1	ENSG00000121940.11	protein_coding	2.02246	1.43711	-0.308944
GPSM2	ENSG00000121957.7	protein_coding	0.0809481	0.864069	-0.840075
GTF3A	ENSG00000122034.8	protein_coding	0.967398	0.582492	-0.100722
OCRL	ENSG00000122126.10	protein_coding	1.72696	1.00655	-0.601305
KIAA1191	ENSG00000122203.10	protein_coding	0.34731	0.112683	-0.368529
RBBP6	ENSG00000122257.14	protein_coding	0.453496	1.577	-1.58607
NAA60	ENSG00000122390.13	protein_coding	6.05538	1.55587	-1.53217
ZNF644	ENSG00000122482.16	protein_coding	0.213283	1.21254	-0.401951
NBPF14	ENSG00000122497.13	protein_coding	0.835773	0.735061	-0.757429
FKBP9	ENSG00000122642.6	protein_coding	1.03858	0.970696	-0.492021
CCZ1	ENSG00000122674.8	protein_coding	0.652217	0.42198	-0.894963
SMU1	ENSG00000122692.7	protein_coding	0.637493	1.1281	-0.762423
RECK	ENSG00000122707.7	protein_coding	1.76756	5.81553	-4.5603
SRGN	ENSG00000122862.4	protein_coding	0.796175	1.22499	-0.435035
EGR2	ENSG00000122877.9	protein_coding	1.26647	0.82039	-0.617096
SLC25A16	ENSG00000122912.9	protein_coding	1.93225	4.00969	-2.62553
ACADS	ENSG00000122971.4	protein_coding	12.8782	13.2147	-5.89507
DDX54	ENSG00000123064.8	protein_coding	0.355886	1.29747	-1.10404
MED13L	ENSG00000123066.3	protein_coding	0.184019	0.303213	-0.232063
ITPR2	ENSG00000123104.7	protein_coding	1.51621	1.29265	-0.64459
WWP1	ENSG00000123124.9	protein_coding	0.814693	0.71796	-0.422869
ACOT9	ENSG00000123130.12	protein_coding	0.591384	0.621767	-0.19288
DDX39A	ENSG00000123136.10	protein_coding	0.113947	0.380586	-0.537942
WDR83	ENSG00000123154.7	protein_coding	1.643	2.07872	-2.06733
ATP7B	ENSG00000123191.9	protein_coding	3.05518	0.65746	-0.111457
NR4A1	ENSG00000123358.15	protein_coding	1.4977	2.15661	-2.04641
SMUG1	ENSG00000123415.10	protein_coding	0.137616	2.01399	-1.10564
TUBA1B	ENSG00000123416.11	protein_coding	0.630087	0.50389	-0.269664
STIL	ENSG00000123473.11	protein_coding	0.0430107	0.848532	-0.854915
TTC21B	ENSG00000123607.10	protein_coding	0.665551	1.71702	-1.13359
BAZ2B	ENSG00000123636.13	protein_coding	0.590824	0.231622	-0.242459
LPGAT1	ENSG00000123684.8	protein_coding	0.409846	0.903576	-0.745911
G0S2	ENSG00000123689.5	protein_coding	0.0558941	0.0409681	-0.11656
PFKFB2	ENSG00000123836.10	protein_coding	0.118969	0.0794128	-0.313203
CKS2	ENSG00000123975.4	protein_coding	1.22722	0.0905772	-0.103097
DAW1	ENSG00000123977.5	protein_coding	1.49786	8.96192	-7.2726
ENKD1	ENSG00000124074.7	protein_coding	2.93996	2.3668	-1.42703
WFDC3	ENSG00000124116.14	protein_coding	6.49882	4.86663	-5.34814
SDC4	ENSG00000124145.5	protein_coding	0.0769988	0.147565	-0.220264
PIGT	ENSG00000124155.11	protein_coding	0.495663	0.249	-0.0925957
STAU1	ENSG00000124214.15	protein_coding	0.94933	0.0981846	-0.0706354
STX16	ENSG00000124222.16	protein_coding	0.106075	0.224987	-0.145465
RNF114	ENSG00000124226.7	protein_coding	0.19802	0.464976	-0.294778
PEPD	ENSG00000124299.8	protein_coding	0.0694051	2.73585	-2.08967
SNRNP27	ENSG00000124380.6	protein_coding	0.298067	0.391217	-0.157883
LYPD3	ENSG00000124466.8	protein_coding	1.91086	2.90199	-0.677321
NQO2	ENSG00000124588.14	protein_coding	1.42229	1.38865	-0.142771
OARD1	ENSG00000124596.12	protein_coding	1.789	0.794907	-0.0302779
HIST1H2BJ	ENSG00000124635.6	protein_coding	0.163457	0.475444	-0.195994
MEA1	ENSG00000124733.3	protein_coding	0.489775	0.434039	-0.0329269
SSR1	ENSG00000124783.8	protein_coding	0.213829	0.224349	-0.0622349
SLC35B3	ENSG00000124786.8	protein_coding	0.555061	1.24592	-0.897164
RAB17	ENSG00000124839.8	protein_coding	1.11394	2.01709	-0.644546
EMC3	ENSG00000125037.8	protein_coding	0.528058	1.10816	-0.582909
GOT2	ENSG00000125166.8	protein_coding	0.40249	0.847441	-0.320719
TMTC4	ENSG00000125247.11	protein_coding	1.88848	6.21857	-3.99167
NDUFA1	ENSG00000125356.6	protein_coding	0.345503	0.131336	-0.0444658
BMP4	ENSG00000125378.10	protein_coding	1.73255	0.033583	-0.94302
PTGER2	ENSG00000125384.6	protein_coding	2.05516	0.444507	-2.14115
ARMC7	ENSG00000125449.2	protein_coding	1.69946	0.915095	-0.644985
SLC25A19	ENSG00000125454.7	protein_coding	0.196525	4.01557	-2.39583
IL1B	ENSG00000125538.7	protein_coding	1.46023	0.735255	-0.0253253
PSD4	ENSG00000125637.10	protein_coding	1.09844	1.03148	-0.589198
SLC25A23	ENSG00000125648.10	protein_coding	1.4167	1.09007	-0.486383
SH2D3A	ENSG00000125731.8	protein_coding	0.172341	0.355578	-0.156639
SNRPD2	ENSG00000125743.6	protein_coding	0.700348	0.34147	-0.213841
VASP	ENSG00000125753.9	protein_coding	0.878464	0.179898	-0.331721
SYMPK	ENSG00000125755.13	protein_coding	1.49808	0.474653	-0.200316
GPCPD1	ENSG00000125772.8	protein_coding	1.53732	1.9497	-1.14183
RBCK1	ENSG00000125826.15	protein_coding	0.00499886	0.161174	-0.06447
AP5S1	ENSG00000125843.6	protein_coding	0.488231	3.81497	-3.56994
HNRNPR	ENSG00000125944.13	protein_coding	0.403996	0.888705	-0.398374
EIF2S2	ENSG00000125977.6	protein_coding	0.660675	0.168019	-0.070112
TMEM115	ENSG00000126062.3	protein_coding	0.174409	0.877176	-1.0096
CAPNS1	ENSG00000126247.6	protein_coding	1.55283	0.914332	-0.281177
UBA2	ENSG00000126261.7	protein_coding	0.512301	0.245324	-0.246923
THRA	ENSG00000126351.8	protein_coding	0.621439	1.65124	-0.649245
PRDX5	ENSG00000126432.9	protein_coding	0.582333	0.795217	-0.517835
PRMT1	ENSG00000126457.16	protein_coding	0.375988	0.720289	-0.634691
SCAF1	ENSG00000126461.10	protein_coding	0.652548	0.298596	-0.104402
PRR12	ENSG00000126464.9	protein_coding	0.515355	1.10587	-1.49421
DNAJC8	ENSG00000126698.6	protein_coding	0.567254	0.0580525	-0.131369
TIMM17B	ENSG00000126768.7	protein_coding	1.44248	0.773194	-0.486315
DLGAP5	ENSG00000126787.8	protein_coding	1.70978	0.224522	-0.219091
EVI2A	ENSG00000126860.7	protein_coding	4.25821	6.72648	-2.51914
WDR60	ENSG00000126870.11	protein_coding	1.00794	0.0345607	-0.177147
NUP214	ENSG00000126883.12	protein_coding	1.35574	2.19685	-1.51158
MAP2K2	ENSG00000126934.9	protein_coding	0.184132	0.338684	-0.386033
PPCS	ENSG00000127125.7	protein_coding	1.07434	1.21589	-0.283095
RAP1B	ENSG00000127314.13	protein_coding	0.0473778	0.336478	-0.202575
FGFRL1	ENSG00000127418.10	protein_coding	1.07762	1.68443	-0.776158
SIN3B	ENSG00000127511.5	protein_coding	1.03119	0.730013	-0.0140503
FBXL16	ENSG00000127585.7	protein_coding	0.104948	0.233309	-0.265483
MACF1	ENSG00000127603.19	protein_coding	0.0224957	0.579683	-0.758482
KDM4B	ENSG00000127663.9	protein_coding	0.0631131	0.625022	-0.401301
EMC6	ENSG00000127774.6	protein_coding	0.2335	0.799297	-0.577399
AAMP	ENSG00000127837.5	protein_coding	0.143969	0.874871	-0.660645
TNFRSF19	ENSG00000127863.11	protein_coding	1.06847	8.1344	-6.43587
RNF6	ENSG00000127870.12	protein_coding	0.154165	0.233938	-0.227689
GNG11	ENSG00000127920.4	protein_coding	0.580517	1.68591	-1.69238
SHFM1	ENSG00000127922.5	protein_coding	0.529378	0.0732715	-0.247301
HIP1	ENSG00000127946.12	protein_coding	0.624199	4.97637	-2.76401
STEAP4	ENSG00000127954.8	protein_coding	0.698066	2.01994	-1.55317
SGCE	ENSG00000127990.11	protein_coding	0.806811	1.09542	-0.683964
ADM2	ENSG00000128165.7	protein_coding	3.05029	3.64671	-0.205834
VPREB3	ENSG00000128218.7	protein_coding	0.0310814	7.37398	-7.35871
SDF2L1	ENSG00000128228.4	protein_coding	0.362461	0.543068	-0.544353
KRT17	ENSG00000128422.11	protein_coding	4.22641	9.51277	-8.48625
SPECC1	ENSG00000128487.12	protein_coding	0.303931	0.637513	-0.12251
DOCK4	ENSG00000128512.15	protein_coding	1.02867	0.914092	-0.321549
FLNC	ENSG00000128591.11	protein_coding	0.275159	0.160716	-0.0321034
MTX2	ENSG00000128654.9	protein_coding	0.9705	0.75223	-0.189722
GAD1	ENSG00000128683.8	protein_coding	6.39501	3.34113	-0.77968
OSGEPL1	ENSG00000128694.7	protein_coding	4.15162	6.03192	-0.379718
ARHGAP22	ENSG00000128805.10	protein_coding	0.691274	2.18166	-1.6916
IVD	ENSG00000128928.4	protein_coding	1.91465	2.18227	-0.880943
KNSTRN	ENSG00000128944.8	protein_coding	0.594674	0.393829	-0.147198
DUT	ENSG00000128951.9	protein_coding	0.761252	0.656474	-0.512073
VPS13C	ENSG00000129003.11	protein_coding	0.522929	1.02173	-0.138551
ANAPC13	ENSG00000129055.8	protein_coding	0.346246	0.265346	-0.0821386
SUMF2	ENSG00000129103.13	protein_coding	0.802212	1.11318	-0.338415
SERGEF	ENSG00000129158.5	protein_coding	1.6798	2.96588	-1.38138
SHBG	ENSG00000129214.10	protein_coding	10.6536	10.2499	-5.96072
TXNDC17	ENSG00000129235.6	protein_coding	3.13147	1.58818	-0.434099
KIF1C	ENSG00000129250.7	protein_coding	0.11074	0.356007	-0.181141
MRM1	ENSG00000129282.8	protein_coding	1.4189	5.94781	-2.79711
AP1M2	ENSG00000129354.7	protein_coding	0.471054	1.49515	-0.0791093
HEATR5A	ENSG00000129493.10	protein_coding	1.48885	1.90387	-0.821359
ITFG1	ENSG00000129636.8	protein_coding	0.315407	0.137511	-0.0764953
ARHGEF6	ENSG00000129675.11	protein_coding	2.05798	2.05614	-0.211576
CDH15	ENSG00000129910.3	protein_coding	6.9568	5.20237	-6.38272e-05
TMEM8A	ENSG00000129925.6	protein_coding	0.708498	0.902085	-0.045796
SHC2	ENSG00000129946.5	protein_coding	1.15772	9.77098	-2.97381
TNNI3	ENSG00000129991.8	protein_coding	3.71513	1.92507	-1.25997
GNL3L	ENSG00000130119.11	protein_coding	0.767805	0.419394	-0.282107
ECSIT	ENSG00000130159.9	protein_coding	0.748625	0.527524	-0.217194
APOE	ENSG00000130203.5	protein_coding	3.73239	0.953124	-0.607097
XPO7	ENSG00000130227.12	protein_coding	0.604316	0.941401	-0.365551
MRPL34	ENSG00000130312.2	protein_coding	0.0778227	0.734084	-0.238962
ACTN4	ENSG00000130402.7	protein_coding	0.368363	0.517665	-0.354151
ARPC1B	ENSG00000130429.8	protein_coding	0.0125589	0.372062	-0.132189
KLHDC7B	ENSG00000130487.4	protein_coding	1.78123	2.22913	-0.0114001
LSM4	ENSG00000130520.4	protein_coding	0.632014	0.333178	-0.0106211
CEP85	ENSG00000130695.9	protein_coding	1.01211	2.41707	-1.29466
ASS1	ENSG00000130707.13	protein_coding	0.626916	1.13304	-0.705701
UCK1	ENSG00000130717.8	protein_coding	1.25016	2.33088	-1.53621
C16orf13	ENSG00000130731.11	protein_coding	0.483686	0.335269	-0.504016
EIF2S3	ENSG00000130741.5	protein_coding	0.576739	0.434914	-0.325335
ZC3H4	ENSG00000130749.5	protein_coding	0.0380649	1.39485	-1.58682
ARHGEF16	ENSG00000130762.10	protein_coding	0.733534	2.94404	-2.5899
SESN2	ENSG00000130766.4	protein_coding	1.51817	1.414	-0.430081
SMPDL3B	ENSG00000130768.10	protein_coding	7.55072	8.84907	-4.98621
CCDC62	ENSG00000130783.9	protein_coding	6.19539	8.70895	-4.01729
PLXNA3	ENSG00000130827.5	protein_coding	0.0714777	1.66567	-2.31633
ZNF331	ENSG00000130844.12	protein_coding	0.0419944	1.07373	-0.637034
ZNF236	ENSG00000130856.11	protein_coding	0.0936286	1.85021	-1.84563
NOL11	ENSG00000130935.5	protein_coding	0.39351	0.616822	-0.204769
ULBP2	ENSG00000131015.4	protein_coding	0.0330286	0.679517	-1.04843
ULBP3	ENSG00000131019.5	protein_coding	1.94056	4.51313	-3.39512
RBM39	ENSG00000131051.15	protein_coding	0.189164	0.0701263	-0.0194267
GGT7	ENSG00000131067.12	protein_coding	2.50225	1.93446	-0.249642
ARHGEF9	ENSG00000131089.9	protein_coding	3.31393	0.940088	-0.892771
ZNF227	ENSG00000131115.11	protein_coding	1.49508	1.19193	-0.523953
GSE1	ENSG00000131149.13	protein_coding	0.0800684	0.657731	-1.00417
SH3BGRL	ENSG00000131171.8	protein_coding	0.59436	1.78285	-1.57713
COX7B	ENSG00000131174.4	protein_coding	0.568224	0.482582	-0.123729
IDO1	ENSG00000131203.8	protein_coding	1.1201	1.08795	-0.679797
MRPS25	ENSG00000131368.3	protein_coding	0.692083	1.03098	-0.781137
TBC1D5	ENSG00000131374.9	protein_coding	0.655935	0.632758	-0.690012
CAPN7	ENSG00000131375.5	protein_coding	0.868687	1.33504	-0.492487
GFPT2	ENSG00000131459.8	protein_coding	2.27133	3.36497	-0.104453
RPL27	ENSG00000131469.8	protein_coding	0.426106	0.333933	-0.350149
VPS25	ENSG00000131475.2	protein_coding	0.0278598	2.52153	-2.12921
NDFIP1	ENSG00000131507.8	protein_coding	0.261422	0.320299	-0.728527
ANO1	ENSG00000131620.13	protein_coding	0.0251989	0.573297	-0.251928
PPFIA1	ENSG00000131626.11	protein_coding	0.355187	0.470735	-0.0748549
KRT34	ENSG00000131737.5	protein_coding	2.20885	1.45989	-0.501444
CHD1L	ENSG00000131778.13	protein_coding	0.589977	0.207271	-0.0196992
PIAS3	ENSG00000131788.10	protein_coding	0.472703	0.992298	-0.485042
RBM8A	ENSG00000131795.7	protein_coding	0.170974	0.0892203	-0.136176
PDHA1	ENSG00000131828.9	protein_coding	0.291735	0.564999	-0.128993
RAI2	ENSG00000131831.12	protein_coding	5.12384	13.5013	-8.33615
ZNF304	ENSG00000131845.10	protein_coding	3.03449	1.89885	-1.43598
LLGL1	ENSG00000131899.6	protein_coding	0.0965408	1.43557	-0.551992
LGALS3	ENSG00000131981.11	protein_coding	0.753681	0.505331	-0.289227
ZNF20	ENSG00000132010.11	protein_coding	5.21458	7.84945	-7.85347
PPARG	ENSG00000132170.15	protein_coding	0.563103	0.642955	-0.449493
TIMM10B	ENSG00000132286.7	protein_coding	2.29682	1.86325	-0.481313
PER2	ENSG00000132326.7	protein_coding	1.40542	1.2514	-0.530264
SCLY	ENSG00000132330.12	protein_coding	4.56583	7.03169	-1.97751
PRKAA1	ENSG00000132356.7	protein_coding	0.207703	0.798997	-0.745142
CARD6	ENSG00000132357.9	protein_coding	0.414407	0.959461	-0.285158
TBC1D14	ENSG00000132405.14	protein_coding	1.6225	1.135	-0.601107
FIGNL1	ENSG00000132436.7	protein_coding	0.172155	0.843333	-0.548436
MTSS1L	ENSG00000132613.10	protein_coding	0.362758	0.235232	-0.257081
PCED1A	ENSG00000132635.12	protein_coding	0.231848	1.35346	-0.680174
RIN2	ENSG00000132669.8	protein_coding	0.0740584	0.443997	-0.811366
NES	ENSG00000132688.10	protein_coding	0.332508	2.18404	-2.16917
MUTYH	ENSG00000132781.12	protein_coding	4.3826	5.50527	-1.1167
CTNNBL1	ENSG00000132792.14	protein_coding	0.07656	0.704088	-0.980793
C20orf111	ENSG00000132823.6	protein_coding	0.209522	0.100119	-0.294393
CASP9	ENSG00000132906.13	protein_coding	1.15126	7.54439	-4.97552
DCTN4	ENSG00000132912.8	protein_coding	0.15929	0.357198	-0.620933
CCNA1	ENSG00000133101.5	protein_coding	0.497562	0.897493	-0.553542
EPSTI1	ENSG00000133106.10	protein_coding	0.954842	0.732034	-0.0793227
RFC3	ENSG00000133119.8	protein_coding	1.20486	1.20633	-0.616475
STARD13	ENSG00000133121.16	protein_coding	1.55114	0.297263	-0.259274
TCEAL4	ENSG00000133142.13	protein_coding	0.949936	0.433975	-0.171517
SLC39A11	ENSG00000133195.7	protein_coding	0.644161	1.46206	-1.82253
MACROD1	ENSG00000133315.6	protein_coding	0.780715	0.657574	-0.36587
WDR74	ENSG00000133316.10	protein_coding	0.517989	1.02954	-0.725658
FAM83F	ENSG00000133477.11	protein_coding	0.261656	1.59888	-1.37664
SEC14L4	ENSG00000133488.10	protein_coding	9.60502	3.8775	-1.48143
MKRN1	ENSG00000133606.6	protein_coding	1.29386	0.920105	-0.0880271
BTG1	ENSG00000133639.3	protein_coding	0.670672	0.296997	-0.297721
TMTC1	ENSG00000133687.11	protein_coding	0.748869	1.93503	-1.68388
KRAS	ENSG00000133703.7	protein_coding	0.270826	1.26372	-1.5932
E2F5	ENSG00000133740.6	protein_coding	1.25877	1.53405	-1.28107
SBF2	ENSG00000133812.10	protein_coding	1.32723	1.52448	-0.846454
TMEM66	ENSG00000133872.9	protein_coding	0.536975	0.694316	-0.248849
DPF2	ENSG00000133884.5	protein_coding	0.532426	0.362693	-0.533395
NUMB	ENSG00000133961.15	protein_coding	0.445381	0.594751	-0.397933
EIF2S1	ENSG00000134001.8	protein_coding	0.607325	0.0332491	-0.414647
MRPS36	ENSG00000134056.7	protein_coding	1.91121	3.7613	-1.58771
VHL	ENSG00000134086.7	protein_coding	0.144071	0.152182	-0.195468
ATPBD4	ENSG00000134146.7	protein_coding	3.00122	1.0186	-0.525695
PRPF38B	ENSG00000134186.7	protein_coding	0.473193	0.155314	-0.00339638
CEPT1	ENSG00000134255.9	protein_coding	0.173134	0.114361	-0.15188
SPIRE1	ENSG00000134278.10	protein_coding	0.368109	0.615373	-0.121208
TMEM106C	ENSG00000134291.7	protein_coding	0.102052	0.591399	-0.295211
RBM17	ENSG00000134453.11	protein_coding	0.902327	0.787425	-0.227399
CCNH	ENSG00000134480.9	protein_coding	0.702954	0.528176	-0.504855
LRP4	ENSG00000134569.5	protein_coding	9.16441	4.73586	-0.913602
MST4	ENSG00000134602.11	protein_coding	0.669129	1.26129	-1.02901
PUM1	ENSG00000134644.11	protein_coding	0.597575	0.350233	-0.213338
GNL2	ENSG00000134697.7	protein_coding	0.336385	0.675589	-0.122224
CYP2J2	ENSG00000134716.5	protein_coding	6.91888	3.39672	-3.30961
BTF3L4	ENSG00000134717.13	protein_coding	1.04254	1.07052	-0.911965
DSC3	ENSG00000134762.12	protein_coding	1.27863	1.34668	-0.266378
DAGLA	ENSG00000134780.5	protein_coding	0.244706	0.91207	-0.383797
DHX34	ENSG00000134815.14	protein_coding	2.58416	1.39106	-0.746466
FADS2	ENSG00000134824.9	protein_coding	0.66241	0.538576	-0.495212
TMEM258	ENSG00000134825.8	protein_coding	3.86831	1.42663	-1.91121
TMEM165	ENSG00000134851.7	protein_coding	0.818544	0.644589	-0.348667
CLOCK	ENSG00000134852.10	protein_coding	0.560308	0.397661	-0.430465
KDELC1	ENSG00000134901.8	protein_coding	0.265953	2.81694	-1.65619
CARS2	ENSG00000134905.12	protein_coding	2.37618	0.796665	-0.431119
SLC37A2	ENSG00000134955.7	protein_coding	8.17456	2.05428	-0.133501
CTSL1	ENSG00000135047.10	protein_coding	0.624557	0.205249	-0.00166685
FBXO21	ENSG00000135108.10	protein_coding	1.18679	0.866863	-0.61231
RINT1	ENSG00000135249.3	protein_coding	0.264024	0.329782	-0.057761
NT5E	ENSG00000135318.7	protein_coding	0.216297	0.145597	-0.41495
AKIRIN2	ENSG00000135334.7	protein_coding	0.16928	0.741722	-0.168059
EHF	ENSG00000135373.8	protein_coding	1.61694	1.01956	-0.145694
ATP5G2	ENSG00000135390.13	protein_coding	1.24812	0.146357	-0.116838
AVIL	ENSG00000135407.6	protein_coding	4.24987	2.73735	-0.0152648
GLS2	ENSG00000135423.8	protein_coding	9.29025	7.48595	-0.25124
PAN2	ENSG00000135473.10	protein_coding	2.78123	1.62072	-0.382744
KRT7	ENSG00000135480.10	protein_coding	0.243307	0.0181113	-0.0707513
OS9	ENSG00000135506.11	protein_coding	0.210921	0.322431	-0.0760794
REPS1	ENSG00000135597.14	protein_coding	0.422166	0.608318	-1.09973
TEC	ENSG00000135605.8	protein_coding	4.63205	2.85633	-0.414423
BCMO1	ENSG00000135697.5	protein_coding	1.74134	12.1988	-6.00993
COG2	ENSG00000135775.8	protein_coding	1.33498	1.95278	-0.697387
LAMC1	ENSG00000135862.5	protein_coding	0.402676	1.30298	-0.955702
RC3H1	ENSG00000135870.7	protein_coding	0.843384	1.52824	-0.46666
ITM2C	ENSG00000135916.11	protein_coding	0.538391	1.33181	-1.28712
DNAJB2	ENSG00000135924.11	protein_coding	0.0774296	0.68611	-0.0985197
EIF4E2	ENSG00000135930.9	protein_coding	0.229516	0.650291	-0.370022
CAB39	ENSG00000135932.6	protein_coding	0.12356	0.319845	-0.289828
COX5B	ENSG00000135940.2	protein_coding	0.142535	0.239696	-0.0607794
TSGA10	ENSG00000135951.10	protein_coding	1.52458	1.44772	-0.990328
GCC2	ENSG00000135968.14	protein_coding	0.835027	0.882692	-0.376039
PWP1	ENSG00000136045.7	protein_coding	0.0362063	0.55306	-0.200038
DRAM1	ENSG00000136048.9	protein_coding	1.78041	2.87283	-0.873191
VPS36	ENSG00000136100.8	protein_coding	1.70977	1.01169	-0.549858
CKAP2	ENSG00000136108.10	protein_coding	0.215381	0.425634	-0.325045
LRCH1	ENSG00000136141.10	protein_coding	0.875247	1.31067	-0.184735
SUCLA2	ENSG00000136143.9	protein_coding	1.23671	0.106428	-0.211906
PHF11	ENSG00000136147.12	protein_coding	0.574169	0.976316	-0.892551
COG3	ENSG00000136152.10	protein_coding	0.856037	0.791206	-0.681916
SPRY2	ENSG00000136158.6	protein_coding	0.162366	0.375809	-0.394608
TNS3	ENSG00000136205.12	protein_coding	0.270773	0.655518	-0.464705
KDELR2	ENSG00000136240.5	protein_coding	0.463074	0.588737	-0.301816
NUPL2	ENSG00000136243.12	protein_coding	0.387072	0.222303	-0.127749
ZDHHC4	ENSG00000136247.10	protein_coding	0.689902	1.15055	-0.061963
HUS1	ENSG00000136273.7	protein_coding	0.337463	1.37079	-1.1702
CCM2	ENSG00000136280.11	protein_coding	0.275903	0.884143	-0.560528
ADAMTS7	ENSG00000136378.10	protein_coding	7.92818	14.9571	-8.50467
CALCOCO2	ENSG00000136436.9	protein_coding	0.699599	0.686188	-0.303437
VEZF1	ENSG00000136451.4	protein_coding	0.18896	0.248671	-0.215437
BRIP1	ENSG00000136492.4	protein_coding	1.86331	1.75959	-1.17844
ACTL6A	ENSG00000136518.12	protein_coding	0.134698	0.31755	-0.172824
NDUFB5	ENSG00000136521.8	protein_coding	1.33099	1.59032	-0.905863
TANK	ENSG00000136560.9	protein_coding	0.344272	1.22425	-1.0078
SKIL	ENSG00000136603.9	protein_coding	0.60724	0.873359	-0.609555
EPRS	ENSG00000136628.12	protein_coding	0.747133	0.762383	-0.726569
IL36RN	ENSG00000136695.9	protein_coding	3.60676	0.0951495	-2.66542
CCDC115	ENSG00000136710.5	protein_coding	0.69831	3.44571	-3.48504
LRRC8A	ENSG00000136802.7	protein_coding	0.387368	0.0537841	-0.13089
TXN	ENSG00000136810.8	protein_coding	0.0340967	0.0836225	-0.398035
KIAA0368	ENSG00000136813.10	protein_coding	0.0955408	0.555678	-0.27779
C9orf78	ENSG00000136819.10	protein_coding	0.779924	1.00944	-0.787677
SMC2	ENSG00000136824.14	protein_coding	0.543916	1.60591	-1.15972
KLF4	ENSG00000136826.10	protein_coding	0.102888	0.0777925	-0.103158
FAM129B	ENSG00000136830.7	protein_coding	0.390511	0.79275	-0.867437
SLC2A8	ENSG00000136856.13	protein_coding	2.00257	6.62667	-5.76278
USP20	ENSG00000136878.8	protein_coding	1.06556	2.02442	-0.659944
TEX10	ENSG00000136891.9	protein_coding	1.08849	2.42077	-2.12844
MRPL50	ENSG00000136897.6	protein_coding	0.785476	1.58571	-0.839459
TSTD2	ENSG00000136925.10	protein_coding	0.904426	1.13692	-0.140188
RABEPK	ENSG00000136933.12	protein_coding	0.882312	0.691446	-0.281824
PDCL	ENSG00000136940.9	protein_coding	0.511431	1.00704	-1.12644
RPL35	ENSG00000136942.10	protein_coding	0.230297	0.184212	-0.171208
DSCC1	ENSG00000136982.5	protein_coding	0.304803	1.00314	-0.020366
IL11RA	ENSG00000137070.13	protein_coding	6.20606	6.38735	-3.40923
UBAP2	ENSG00000137073.16	protein_coding	0.885198	1.08143	-0.441941
APTX	ENSG00000137074.14	protein_coding	0.280921	0.845603	-0.757841
TMEM8B	ENSG00000137103.12	protein_coding	0.897559	0.857564	-1.58635
DENND4C	ENSG00000137145.15	protein_coding	1.27657	2.06003	-0.509691
RPS6	ENSG00000137154.8	protein_coding	0.506229	0.0892043	-0.0620885
GMPR	ENSG00000137198.5	protein_coding	1.36623	1.54451	-1.39942
HIST1H2AB	ENSG00000137259.2	protein_coding	0.789457	1.61944	-0.943984
HMGA1	ENSG00000137309.15	protein_coding	0.182297	0.0500825	-0.109236
FLOT1	ENSG00000137312.10	protein_coding	0.263069	0.275406	-0.14843
NRM	ENSG00000137404.10	protein_coding	7.21316	9.2354	-1.36862
TLR2	ENSG00000137462.6	protein_coding	7.50091	0.261425	-0.262566
NEK1	ENSG00000137601.11	protein_coding	0.232368	0.519201	-0.0464758
SQRDL	ENSG00000137767.9	protein_coding	0.873569	0.171785	-0.692998
SLTM	ENSG00000137776.12	protein_coding	0.388375	0.253295	-0.234391
CASC5	ENSG00000137812.15	protein_coding	0.724586	1.38484	-0.353103
RMDN3	ENSG00000137824.11	protein_coding	0.44661	0.248852	-0.21012
TMEM62	ENSG00000137842.2	protein_coding	1.08291	1.44886	-1.27202
ADAM10	ENSG00000137845.10	protein_coding	1.24584	1.60692	-1.27719
ZNF280D	ENSG00000137871.14	protein_coding	1.54722	2.67888	-1.29741
RABGGTB	ENSG00000137955.11	protein_coding	0.819892	1.1634	-0.439609
IFT172	ENSG00000138002.10	protein_coding	0.407079	5.61458	-2.64265
KHK	ENSG00000138030.8	protein_coding	0.0829507	2.61452	-1.50155
ADCY3	ENSG00000138031.9	protein_coding	0.388967	0.795502	-0.279531
PPM1B	ENSG00000138032.16	protein_coding	0.048086	0.210232	-0.0944683
DYNC2LI1	ENSG00000138036.14	protein_coding	2.0383	1.52515	-1.57729
CYP1B1	ENSG00000138061.7	protein_coding	0.0449114	0.227104	-0.130815
ACTR2	ENSG00000138071.9	protein_coding	0.522986	0.232409	-0.0506215
SLC5A6	ENSG00000138074.9	protein_coding	0.287704	0.47411	-0.732421
PREPL	ENSG00000138078.11	protein_coding	0.650817	2.40462	-1.33998
FBXO11	ENSG00000138081.15	protein_coding	0.635737	0.432715	-0.580299
LRPPRC	ENSG00000138095.14	protein_coding	0.0680967	0.169271	-0.398184
TMEM180	ENSG00000138111.9	protein_coding	3.85593	11.1072	-3.43236
EXOC6	ENSG00000138190.12	protein_coding	4.54297	9.57474	-3.74445
DNAJC13	ENSG00000138246.11	protein_coding	0.00299019	0.343205	-0.154113
GPR87	ENSG00000138271.4	protein_coding	1.05979	1.06205	-0.794366
ANXA7	ENSG00000138279.10	protein_coding	0.0147987	0.0525002	-0.146678
NCOA4	ENSG00000138293.15	protein_coding	1.30288	0.62354	-0.23601
ASCC1	ENSG00000138303.13	protein_coding	0.995594	2.60816	-1.30936
SSB	ENSG00000138385.11	protein_coding	0.726496	0.198004	-0.04754
NAB1	ENSG00000138386.12	protein_coding	0.660762	1.23073	-1.07517
HECW2	ENSG00000138411.5	protein_coding	2.14049	6.58042	-7.31555
OLA1	ENSG00000138430.11	protein_coding	0.185123	0.935205	-0.202335
FAM117B	ENSG00000138439.10	protein_coding	0.468977	0.792302	-1.65172
SLC35A5	ENSG00000138459.4	protein_coding	0.896227	0.461689	-0.473654
FAM13A	ENSG00000138640.10	protein_coding	1.15813	2.01439	-1.71304
HERC3	ENSG00000138641.11	protein_coding	0.686358	2.21236	-0.144082
HNRNPD	ENSG00000138668.14	protein_coding	0.20303	0.379431	-0.293979
FGF2	ENSG00000138685.7	protein_coding	1.5433	1.24528	-0.0219075
NAAA	ENSG00000138744.10	protein_coding	4.10499	2.40636	-0.529276
EGF	ENSG00000138798.7	protein_coding	4.46694	10.8848	-4.49708
GUCD1	ENSG00000138867.12	protein_coding	0.680907	1.26575	-0.148156
YARS2	ENSG00000139131.8	protein_coding	1.52232	1.58676	-0.99607
TMEM117	ENSG00000139173.5	protein_coding	8.48318	12.1635	-3.65749
SCAF11	ENSG00000139218.12	protein_coding	0.608109	0.716586	-0.500038
LRIG3	ENSG00000139263.7	protein_coding	0.791299	0.873211	-0.163609
PHLDA1	ENSG00000139289.9	protein_coding	0.23955	0.033128	-0.0886128
TMTC3	ENSG00000139324.7	protein_coding	0.460694	1.77435	-0.991928
LUM	ENSG00000139329.4	protein_coding	10.523	9.61433	-5.08846
GAS2L3	ENSG00000139354.6	protein_coding	0.376721	2.37079	-2.18341
FAM222A	ENSG00000139438.5	protein_coding	6.22969	1.85105	-3.5553
NUPL1	ENSG00000139496.11	protein_coding	0.413047	0.744481	-0.666616
MTMR6	ENSG00000139505.10	protein_coding	0.262799	0.17748	-0.26434
SUOX	ENSG00000139531.7	protein_coding	1.79586	1.04208	-0.467907
SMARCC2	ENSG00000139613.7	protein_coding	0.00353406	0.131475	-0.41582
GALNT6	ENSG00000139629.11	protein_coding	0.233639	1.06432	-0.296417
CSAD	ENSG00000139631.14	protein_coding	4.20038	5.11134	-4.56095
SBNO1	ENSG00000139697.7	protein_coding	0.241736	0.558829	-0.757744
SETD1B	ENSG00000139718.6	protein_coding	0.958378	0.494456	-0.67819
RHOF	ENSG00000139725.2	protein_coding	0.220817	0.0545659	-0.523355
MBNL2	ENSG00000139793.14	protein_coding	0.376208	1.88201	-0.527111
RAB20	ENSG00000139832.3	protein_coding	0.570013	2.28952	-1.85501
SSTR1	ENSG00000139874.5	protein_coding	3.19489	9.79923	-6.72902
CBLN3	ENSG00000139899.6	protein_coding	5.67127	6.61703	-3.36274
SERPINA10	ENSG00000140093.5	protein_coding	0.890315	8.38722	-3.24884
MFAP1	ENSG00000140259.6	protein_coding	0.886308	0.120849	-0.0885356
TCF12	ENSG00000140262.13	protein_coding	0.315125	0.502161	-0.326009
BNIP2	ENSG00000140299.6	protein_coding	0.278252	0.411868	-0.157651
SRP14	ENSG00000140319.6	protein_coding	0.0524681	0.112919	-0.204441
DISP2	ENSG00000140323.4	protein_coding	1.38685	0.334145	-0.0470753
BCL2A1	ENSG00000140379.7	protein_coding	1.02418	2.40722	-0.671883
HMG20A	ENSG00000140382.10	protein_coding	0.433601	0.805387	-0.403757
MESDC1	ENSG00000140406.2	protein_coding	1.82047	2.7698	-1.66178
LINS	ENSG00000140471.12	protein_coding	0.975597	2.74057	-1.80996
TICRR	ENSG00000140534.9	protein_coding	1.50567	2.62265	-0.446662
CRTC3	ENSG00000140577.11	protein_coding	0.0296798	0.849996	-1.08596
SH3GL3	ENSG00000140600.12	protein_coding	1.69475	4.54357	-1.2772
PMM2	ENSG00000140650.7	protein_coding	0.138866	1.21129	-1.50481
ARMC5	ENSG00000140691.12	protein_coding	0.036015	7.09855	-7.06185
PARN	ENSG00000140694.12	protein_coding	0.486502	0.773557	-0.269285
FTO	ENSG00000140718.14	protein_coding	2.33276	2.12984	-0.639083
KIFC3	ENSG00000140859.10	protein_coding	0.850173	1.86991	-1.10587
MAP1LC3B	ENSG00000140941.8	protein_coding	0.957687	0.151321	-0.0970114
OSGIN1	ENSG00000140961.8	protein_coding	2.40515	2.21175	-0.591736
PDPK1	ENSG00000140992.14	protein_coding	0.253732	3.66662	-3.23726
GAS8	ENSG00000141013.10	protein_coding	0.0129268	0.586352	-0.353067
MED9	ENSG00000141026.3	protein_coding	0.45752	0.840218	-0.996966
GID4	ENSG00000141034.5	protein_coding	0.178099	0.673614	-1.06298
ZNF287	ENSG00000141040.10	protein_coding	1.37486	2.83524	-1.62427
RANBP10	ENSG00000141084.6	protein_coding	1.31728	1.94136	-0.812715
GFOD2	ENSG00000141098.8	protein_coding	0.252112	1.27155	-0.634288
NOB1	ENSG00000141101.8	protein_coding	0.0349834	0.280206	-0.209588
PRPSAP2	ENSG00000141127.10	protein_coding	0.539663	0.0838387	-0.056116
RASL10B	ENSG00000141150.3	protein_coding	0.44454	7.3678	-7.65593
PTRH2	ENSG00000141378.13	protein_coding	0.337052	0.296089	-0.203119
SS18	ENSG00000141380.9	protein_coding	0.257285	0.601496	-0.0918475
TAF4B	ENSG00000141384.7	protein_coding	0.209387	0.723057	-0.242884
C18orf21	ENSG00000141428.12	protein_coding	1.06335	1.60873	-1.11529
GAREM	ENSG00000141441.11	protein_coding	2.84774	1.79588	-3.49322
PELP1	ENSG00000141456.10	protein_coding	0.138729	0.919108	-1.23563
SAT2	ENSG00000141504.7	protein_coding	1.72567	2.53888	-1.06801
TP53	ENSG00000141510.11	protein_coding	1.90576	6.09961	-3.81306
CSNK1D	ENSG00000141551.10	protein_coding	0.427533	1.35199	-1.2858
NARF	ENSG00000141562.12	protein_coding	0.956065	0.842838	-0.279104
RPTOR	ENSG00000141564.9	protein_coding	0.577539	2.84778	-2.16546
FOXK2	ENSG00000141568.14	protein_coding	0.068641	0.356403	-0.137551
DYM	ENSG00000141627.9	protein_coding	0.73029	3.71079	-1.94886
ELAC1	ENSG00000141642.4	protein_coding	0.00564987	0.573485	-0.061342
ZCCHC2	ENSG00000141664.5	protein_coding	0.246676	0.657774	-0.628945
LEPREL4	ENSG00000141696.8	protein_coding	0.625879	0.954614	-0.384722
ERBB2	ENSG00000141736.9	protein_coding	1.36181	1.20909	-0.380918
CTB-55O6.8	ENSG00000141854.3	protein_coding	1.94508	4.44611	-0.177538
PFKL	ENSG00000141959.12	protein_coding	0.0120908	0.938637	-0.083267
SH3GL1	ENSG00000141985.5	protein_coding	0.249431	0.950864	-1.30103
IFNAR1	ENSG00000142166.8	protein_coding	1.26052	0.534093	-0.177727
APP	ENSG00000142192.16	protein_coding	0.120784	0.0976006	-0.235139
EMP3	ENSG00000142227.6	protein_coding	0.783819	1.4352	-0.633418
LMTK3	ENSG00000142235.4	protein_coding	3.11175	1.40516	-0.742509
CBLC	ENSG00000142273.6	protein_coding	3.21579	2.19839	-0.624786
EVI5L	ENSG00000142459.4	protein_coding	0.269474	0.333326	-0.00924098
PSMB6	ENSG00000142507.5	protein_coding	0.323166	1.20763	-0.720137
ZNF473	ENSG00000142528.11	protein_coding	0.886533	0.0684195	-0.0627352
CTU1	ENSG00000142544.6	protein_coding	6.5282	7.68465	-1.21065
PEX14	ENSG00000142655.8	protein_coding	0.597123	1.70969	-1.69996
PGD	ENSG00000142657.16	protein_coding	1.2236	0.476965	-0.112239
ZNF593	ENSG00000142684.7	protein_coding	0.882425	0.065419	-0.189365
PLK4	ENSG00000142731.6	protein_coding	0.510106	1.20906	-1.36051
GPN2	ENSG00000142751.9	protein_coding	2.33126	2.4034	-0.261833
WDTC1	ENSG00000142784.11	protein_coding	0.0645368	0.531168	-0.0326304
SERBP1	ENSG00000142864.10	protein_coding	0.183905	0.169935	-0.149017
CYR61	ENSG00000142871.11	protein_coding	0.201462	0.452676	-0.34195
MOB3C	ENSG00000142961.10	protein_coding	0.516446	0.577283	-0.576395
LMO4	ENSG00000143013.7	protein_coding	0.670416	0.372216	-0.383212
ZNF697	ENSG00000143067.4	protein_coding	3.8729	4.31133	-0.344527
GJA5	ENSG00000143140.6	protein_coding	4.6393	4.81716	-0.00329874
TIPRL	ENSG00000143155.8	protein_coding	1.34389	0.762242	-0.646242
MPC2	ENSG00000143158.6	protein_coding	1.95023	0.779559	-0.134858
TMCO1	ENSG00000143183.12	protein_coding	0.176435	0.449256	-0.116019
UFC1	ENSG00000143222.7	protein_coding	0.941978	0.639986	-1.2397
FCGR2A	ENSG00000143226.8	protein_coding	1.25893	4.63399	-3.39735
RRNAD1	ENSG00000143303.7	protein_coding	0.650653	2.20814	-1.98375
PIGM	ENSG00000143315.5	protein_coding	0.212695	4.76262	-3.53293
HMCN1	ENSG00000143341.7	protein_coding	1.72961	7.3352	-7.46982
SF3B4	ENSG00000143368.9	protein_coding	0.268361	0.330069	-0.421037
TARS2	ENSG00000143374.9	protein_coding	0.615297	0.506421	-0.488003
MCL1	ENSG00000143384.8	protein_coding	0.0634167	0.295524	-0.0995029
SELENBP1	ENSG00000143416.15	protein_coding	5.79816	4.23386	-0.133359
CERS2	ENSG00000143418.14	protein_coding	0.164492	0.0459951	-0.20126
ENSA	ENSG00000143420.13	protein_coding	0.541058	0.634114	-0.446788
C1orf56	ENSG00000143443.9	protein_coding	0.10765	1.906	-0.428806
OAZ3	ENSG00000143450.10	protein_coding	10.214	9.69522	-3.38383
IKBKE	ENSG00000143466.8	protein_coding	0.232141	0.944483	-0.511439
EIF2D	ENSG00000143486.11	protein_coding	0.398544	1.44748	-1.52931
TP53BP2	ENSG00000143514.12	protein_coding	0.766679	1.76497	-1.2454
ADAM15	ENSG00000143537.8	protein_coding	0.489339	0.435166	-0.621925
JTB	ENSG00000143543.10	protein_coding	0.389079	0.728758	-0.506239
S100A8	ENSG00000143546.5	protein_coding	6.78593	3.3131	-3.20242
INTS3	ENSG00000143624.9	protein_coding	0.0669998	1.35774	-0.83269
LYST	ENSG00000143669.9	protein_coding	1.46924	0.640008	-0.552375
SNAP47	ENSG00000143740.9	protein_coding	0.448267	0.771599	-0.488809
PARP1	ENSG00000143799.8	protein_coding	1.10954	0.68882	-0.391143
WNT9A	ENSG00000143816.6	protein_coding	0.595399	0.416046	-0.557044
OSR1	ENSG00000143867.5	protein_coding	1.95619	2.39407	-0.851259
CIAO1	ENSG00000144021.2	protein_coding	0.356478	1.20994	-0.761344
ZNF514	ENSG00000144026.7	protein_coding	0.836353	1.00965	-0.773889
TPRKB	ENSG00000144034.10	protein_coding	0.789168	0.449682	-0.404149
SFXN5	ENSG00000144040.8	protein_coding	0.244503	0.249295	-0.55126
TEX261	ENSG00000144043.7	protein_coding	0.292347	0.74912	-0.379491
ZC3H8	ENSG00000144161.7	protein_coding	1.9921	1.34652	-0.757551
LIPT1	ENSG00000144182.12	protein_coding	0.482901	0.817603	-0.321137
SPOPL	ENSG00000144228.4	protein_coding	1.2257	1.35599	-0.722183
CDCA7	ENSG00000144354.9	protein_coding	1.58421	1.19735	-0.394802
CCDC150	ENSG00000144395.13	protein_coding	0.439861	1.49393	-0.582297
KANSL1L	ENSG00000144445.11	protein_coding	1.51038	1.02768	-0.185899
CXCR7	ENSG00000144476.5	protein_coding	1.65747	2.59532	-2.97854
FANCD2	ENSG00000144554.6	protein_coding	0.778686	0.135562	-0.861715
RAB5A	ENSG00000144566.6	protein_coding	0.494381	0.795477	-0.332197
DYNC1LI1	ENSG00000144635.4	protein_coding	0.307258	0.445388	-0.29772
IQSEC1	ENSG00000144711.9	protein_coding	1.29004	3.06205	-2.04356
PTPRG	ENSG00000144724.14	protein_coding	4.02201	6.13015	-6.12512
PLA1A	ENSG00000144837.4	protein_coding	7.42702	1.39838	-0.550807
ADPRH	ENSG00000144843.7	protein_coding	1.86115	2.73329	-1.29135
OSBPL11	ENSG00000144909.7	protein_coding	0.554158	1.71327	-2.21618
TCTA	ENSG00000145022.4	protein_coding	1.0562	0.636406	-0.416406
ECE2	ENSG00000145194.13	protein_coding	1.03833	1.67268	-0.243428
SLC26A1	ENSG00000145217.9	protein_coding	0.00251419	3.71422	-3.71329
OCIAD2	ENSG00000145247.7	protein_coding	0.520452	0.702496	-0.178007
TRMT10A	ENSG00000145331.9	protein_coding	0.791741	0.809735	-0.206353
CAMK2D	ENSG00000145349.12	protein_coding	1.93313	1.06117	-0.100456
SPATA5	ENSG00000145375.6	protein_coding	0.591209	2.06469	-1.73269
MARCH1	ENSG00000145416.9	protein_coding	10.561	9.51187	-1.86415
FAM105A	ENSG00000145569.5	protein_coding	0.974526	1.3802	-0.605216
RPL37	ENSG00000145592.9	protein_coding	0.507372	0.148656	-0.137957
PLK2	ENSG00000145632.10	protein_coding	0.212602	0.0313138	-0.0479802
PAM	ENSG00000145730.16	protein_coding	1.20333	0.0681679	-0.0805072
BDP1	ENSG00000145734.14	protein_coding	0.521059	0.629453	-0.208171
FBXL17	ENSG00000145743.11	protein_coding	0.763765	1.53457	-2.09497
TNFAIP8	ENSG00000145779.6	protein_coding	0.671538	0.785314	-0.325302
FEM1C	ENSG00000145780.6	protein_coding	0.705143	0.873203	-0.530381
RNF145	ENSG00000145860.6	protein_coding	0.916994	0.656313	-0.316318
G3BP1	ENSG00000145907.10	protein_coding	0.206529	0.0554077	-0.0895323
MYLK4	ENSG00000145949.8	protein_coding	0.701813	0.765708	-1.03619
PLA2G7	ENSG00000146070.12	protein_coding	0.417835	0.624849	-0.0675769
PPP1R18	ENSG00000146112.7	protein_coding	0.113426	0.374201	-0.235443
RARS2	ENSG00000146282.13	protein_coding	0.841409	0.634658	-0.375518
ABRACL	ENSG00000146386.7	protein_coding	1.65995	0.629243	-1.00073
SLC2A12	ENSG00000146411.5	protein_coding	1.15455	1.6272	-0.15455
WTAP	ENSG00000146457.10	protein_coding	0.259168	0.572838	-0.37676
SDK1	ENSG00000146555.14	protein_coding	6.38033	7.73074	-3.41181
C7orf26	ENSG00000146576.8	protein_coding	0.563292	0.238676	-1.76738
PURB	ENSG00000146676.5	protein_coding	1.40106	1.19875	-0.0964368
CCT6A	ENSG00000146731.6	protein_coding	0.481136	0.076416	-0.0421738
TRIM4	ENSG00000146833.11	protein_coding	0.229178	1.25629	-0.482515
SHROOM2	ENSG00000146950.8	protein_coding	4.1046	2.19175	-2.13692
C7orf55-LUC7L2	ENSG00000146963.12	protein_coding	0.937582	0.991	-0.507379
TMEM47	ENSG00000147027.3	protein_coding	14.9561	6.50005	-0.711982
CASK	ENSG00000147044.15	protein_coding	0.584307	1.2068	-0.254536
MSN	ENSG00000147065.11	protein_coding	0.0930159	0.00730294	-0.0874932
ZNF182	ENSG00000147118.6	protein_coding	0.288458	0.343869	-0.0552742
TAF1	ENSG00000147133.10	protein_coding	0.568525	1.37452	-1.01961
ACRC	ENSG00000147174.7	protein_coding	1.92387	2.82787	-2.53973
RBMX	ENSG00000147274.10	protein_coding	0.904935	0.878137	-0.541241
FAM58A	ENSG00000147382.14	protein_coding	0.81017	0.479773	-0.0582625
ADHFE1	ENSG00000147576.11	protein_coding	0.602253	2.01991	-0.0322674
SYBU	ENSG00000147642.12	protein_coding	1.59236	4.87032	-2.96138
LRP12	ENSG00000147650.7	protein_coding	0.884298	0.628782	-0.514055
POLR2K	ENSG00000147669.6	protein_coding	0.611176	0.0187399	-0.240759
FAM83A	ENSG00000147689.12	protein_coding	7.52494	7.46706	-5.7948
ZNF7	ENSG00000147789.11	protein_coding	0.341771	0.540193	-0.0790666
NFIB	ENSG00000147862.9	protein_coding	1.43794	0.68222	-0.35266
PLIN2	ENSG00000147872.5	protein_coding	0.509921	1.45865	-1.1851
C9orf72	ENSG00000147894.10	protein_coding	1.05551	0.981157	-1.40178
ZCCHC7	ENSG00000147905.13	protein_coding	0.370118	0.87556	-1.07986
AUH	ENSG00000148090.7	protein_coding	0.290424	1.70186	-1.55377
HIATL1	ENSG00000148110.11	protein_coding	0.120884	1.17754	-0.883564
STOM	ENSG00000148175.8	protein_coding	0.859563	2.06317	-0.604927
GSN	ENSG00000148180.11	protein_coding	1.48971	4.36053	-2.95957
SURF2	ENSG00000148291.5	protein_coding	1.98832	1.51222	-1.07114
ASB6	ENSG00000148331.7	protein_coding	0.809381	0.552156	-0.31077
PTGES2	ENSG00000148334.10	protein_coding	0.160401	0.837829	-0.825854
LRSAM1	ENSG00000148356.9	protein_coding	0.00113396	1.72306	-0.542356
NOTCH1	ENSG00000148400.9	protein_coding	0.611536	0.837199	-1.69006
FAM171A1	ENSG00000148468.12	protein_coding	1.383	2.04569	-0.947489
HERC4	ENSG00000148634.10	protein_coding	0.419612	0.711607	-0.357892
C10orf11	ENSG00000148655.10	protein_coding	1.32853	3.18464	-1.97653
RPP30	ENSG00000148688.9	protein_coding	0.219253	0.499597	-0.00940322
ADD3	ENSG00000148700.9	protein_coding	0.648766	1.41338	-1.44696
DNAJB12	ENSG00000148719.9	protein_coding	0.179996	1.07319	-1.10708
RGS10	ENSG00000148908.10	protein_coding	0.211635	1.09444	-0.0500832
ADM	ENSG00000148926.5	protein_coding	0.306339	0.594506	-0.379514
PGAP2	ENSG00000148985.15	protein_coding	0.974884	2.65714	-1.94965
ZNF215	ENSG00000149054.10	protein_coding	0.595112	8.44093	-6.41463
HSD17B12	ENSG00000149084.7	protein_coding	1.20986	0.603081	-0.467805
PTPRJ	ENSG00000149177.8	protein_coding	0.260332	0.47721	-0.426434
SERPINH1	ENSG00000149257.9	protein_coding	0.305063	1.10614	-1.37278
P4HA3	ENSG00000149380.7	protein_coding	5.87217	4.15033	-2.93153
MTA2	ENSG00000149480.2	protein_coding	0.500058	0.525169	-0.209986
FADS1	ENSG00000149485.11	protein_coding	0.195189	0.366138	-0.242965
MPZL2	ENSG00000149573.3	protein_coding	0.842401	2.92172	-1.42475
JPH2	ENSG00000149596.6	protein_coding	0.869721	2.85996	-1.64968
YTHDF1	ENSG00000149658.13	protein_coding	0.181162	0.429	-0.249198
ORAOV1	ENSG00000149716.8	protein_coding	0.738305	0.57643	-0.414089
PLCB3	ENSG00000149782.7	protein_coding	0.334584	0.279355	-0.241775
ALDOA	ENSG00000149925.12	protein_coding	0.230396	0.274149	-0.0822094
MKX	ENSG00000150051.8	protein_coding	5.0602	6.30947	-0.730763
C10orf68	ENSG00000150076.18	protein_coding	0.873172	2.23733	-0.241176
ARID5B	ENSG00000150347.10	protein_coding	0.0312207	0.113355	-0.442343
TMEM218	ENSG00000150433.5	protein_coding	1.69334	4.06954	-2.27588
LPHN3	ENSG00000150471.10	protein_coding	6.39329	8.39646	-2.72154
KIAA1328	ENSG00000150477.10	protein_coding	1.92493	1.65971	-0.685449
CTAGE5	ENSG00000150527.12	protein_coding	4.41762	9.55842	-5.12094
HNMT	ENSG00000150540.9	protein_coding	1.29797	0.697368	-0.039491
WDR17	ENSG00000150627.11	protein_coding	6.68691	4.1703	-1.26206
VEGFC	ENSG00000150630.2	protein_coding	1.1688	0.697903	-0.345419
PIP4K2A	ENSG00000150867.9	protein_coding	0.538467	0.319766	-0.119913
THRB	ENSG00000151090.13	protein_coding	0.339293	2.11157	-1.68553
UBE3B	ENSG00000151148.9	protein_coding	0.520818	1.01622	-0.543451
PLBD2	ENSG00000151176.3	protein_coding	0.164557	1.51381	-1.49218
SLC2A13	ENSG00000151229.7	protein_coding	6.36286	1.11522	-1.87533
GXYLT1	ENSG00000151233.6	protein_coding	1.82297	2.43421	-0.983673
SRFBP1	ENSG00000151304.5	protein_coding	0.630213	1.20009	-0.90548
TMEM18	ENSG00000151353.10	protein_coding	0.546727	0.906712	-0.845013
ATP6V1G3	ENSG00000151418.7	protein_coding	0.000931655	7.73825	-7.73794
ANKRD50	ENSG00000151458.7	protein_coding	0.583438	0.948701	-0.575312
CDC123	ENSG00000151465.9	protein_coding	1.06818	1.19096	-0.433519
FRMD4A	ENSG00000151474.15	protein_coding	0.238409	2.73062	-0.900502
VPS26B	ENSG00000151502.6	protein_coding	0.509928	0.177935	-0.0820873
MMAA	ENSG00000151611.9	protein_coding	5.99824	5.00857	-2.49432
ZNF827	ENSG00000151612.11	protein_coding	1.62318	2.02767	-1.43536
ADAM8	ENSG00000151651.11	protein_coding	0.478343	1.33265	-0.283975
ANKAR	ENSG00000151687.10	protein_coding	5.2619	0.170032	-1.02193
MFSD6	ENSG00000151690.10	protein_coding	1.16545	0.524117	-0.406117
ASAP2	ENSG00000151693.5	protein_coding	0.615028	0.650074	-0.451933
CCDC122	ENSG00000151773.8	protein_coding	2.28758	1.09324	-0.737927
C5orf28	ENSG00000151881.10	protein_coding	0.850927	2.30755	-1.40946
CCL28	ENSG00000151882.7	protein_coding	2.34682	0.0338269	-0.166901
MZT2B	ENSG00000152082.9	protein_coding	1.34629	0.664971	-0.135026
EPG5	ENSG00000152223.8	protein_coding	1.05869	2.94054	-2.43181
ATG10	ENSG00000152348.11	protein_coding	2.2905	1.88822	-0.380576
ZNF776	ENSG00000152443.8	protein_coding	0.456211	0.401111	-0.257094
SUV39H2	ENSG00000152455.11	protein_coding	0.285405	1.08254	-2.01711
CCDC50	ENSG00000152492.9	protein_coding	0.429145	0.278014	-0.222007
TRIM36	ENSG00000152503.5	protein_coding	7.26654	6.00246	-0.085049
PAN3	ENSG00000152520.9	protein_coding	0.410338	2.01573	-1.53884
PLEKHH2	ENSG00000152527.9	protein_coding	0.807371	2.30244	-1.61003
PFKM	ENSG00000152556.11	protein_coding	1.47612	1.59529	-0.206925
SLC30A6	ENSG00000152683.10	protein_coding	0.0628402	0.50453	-0.0809073
RASGRP3	ENSG00000152689.13	protein_coding	0.878139	2.76645	-1.40183
ANKRD22	ENSG00000152766.5	protein_coding	14.4973	6.94023	-0.143121
PLOD2	ENSG00000152952.7	protein_coding	0.775319	0.305868	-0.212474
CARHSP1	ENSG00000153048.6	protein_coding	2.35222	0.653945	-0.159401
ANAPC1	ENSG00000153107.7	protein_coding	0.0964323	1.42612	-0.645814
RASSF3	ENSG00000153179.7	protein_coding	0.0906671	0.506513	-0.189799
PLA2R1	ENSG00000153246.7	protein_coding	1.13051	3.52581	-0.742083
TRAPPC8	ENSG00000153339.9	protein_coding	0.78673	0.460133	-0.563934
RMND5A	ENSG00000153561.8	protein_coding	0.457233	0.28347	-0.181517
RPIA	ENSG00000153574.8	protein_coding	0.0792358	1.48469	-1.20058
ZDHHC7	ENSG00000153786.8	protein_coding	0.429618	0.293119	-0.0369862
TRIP12	ENSG00000153827.9	protein_coding	0.350425	0.225997	-0.0276766
DDAH1	ENSG00000153904.14	protein_coding	0.909198	0.64501	-0.188528
HS2ST1	ENSG00000153936.12	protein_coding	1.86642	2.94676	-3.0335
ZUFSP	ENSG00000153975.5	protein_coding	0.083342	0.833294	-1.89301
CABYR	ENSG00000154040.16	protein_coding	2.25965	1.02853	-0.369819
C16orf74	ENSG00000154102.6	protein_coding	3.20591	2.39207	-0.512929
FAM105B	ENSG00000154124.4	protein_coding	0.292089	0.342497	-0.219676
ROBO3	ENSG00000154134.10	protein_coding	2.38075	1.02588	-0.638111
CDH12	ENSG00000154162.9	protein_coding	7.17639	8.89244	-3.73514
ABI3BP	ENSG00000154175.12	protein_coding	1.06713	2.33219	-1.50838
ANGPT1	ENSG00000154188.5	protein_coding	5.5399	11.4924	-6.01428
PRKCA	ENSG00000154229.7	protein_coding	0.4018	2.22362	-2.21674
ABCA5	ENSG00000154265.11	protein_coding	0.565312	1.27647	-0.385883
C4orf19	ENSG00000154274.10	protein_coding	0.534943	1.83656	-0.658322
PGM5	ENSG00000154330.7	protein_coding	0.762979	0.511348	-0.43101
OBSCN	ENSG00000154358.15	protein_coding	1.69568	2.07732	-2.24056
ENAH	ENSG00000154380.11	protein_coding	0.863065	0.297201	-0.048303
FAM69A	ENSG00000154511.7	protein_coding	3.28431	12.4325	-4.86354
JAM2	ENSG00000154721.10	protein_coding	7.5093	7.60495	-7.0656
ADAMTS1	ENSG00000154734.9	protein_coding	1.28511	0.719411	-0.422104
TSEN2	ENSG00000154743.13	protein_coding	0.595223	0.700843	-0.743608
WNT7A	ENSG00000154764.5	protein_coding	0.349037	0.234386	-0.0609867
PLCL2	ENSG00000154822.11	protein_coding	0.915133	0.533236	-0.894009
ZNF18	ENSG00000154957.8	protein_coding	9.48196	3.95472	-1.00138
APOOL	ENSG00000155008.9	protein_coding	1.5179	1.13128	-0.418341
PROM2	ENSG00000155066.11	protein_coding	1.44388	3.76747	-2.59626
PTPRN2	ENSG00000155093.13	protein_coding	3.58113	6.42864	-3.6699
ATP6V1C1	ENSG00000155097.7	protein_coding	0.384653	0.518833	-0.476
CDK19	ENSG00000155111.10	protein_coding	0.876984	2.93834	-2.12162
TTC39B	ENSG00000155158.15	protein_coding	11.0408	7.466	-1.03571
AGPAT5	ENSG00000155189.7	protein_coding	1.77308	1.24215	-0.00106882
PI4K2A	ENSG00000155252.12	protein_coding	0.402715	1.84468	-1.85674
SLC25A28	ENSG00000155287.6	protein_coding	0.401333	0.425039	-0.540738
HSPA13	ENSG00000155304.4	protein_coding	0.285726	0.844787	-0.477246
RHOC	ENSG00000155366.11	protein_coding	1.22198	1.17654	-0.0994892
HEATR3	ENSG00000155393.8	protein_coding	0.539215	0.222593	-1.15518
OXA1L	ENSG00000155463.8	protein_coding	0.984524	2.08189	-1.02004
SETD9	ENSG00000155542.6	protein_coding	1.19939	0.963615	-0.789968
PDIA4	ENSG00000155660.6	protein_coding	0.0208502	0.0584811	-0.0900556
KDM8	ENSG00000155666.7	protein_coding	3.01802	0.38299	-3.4451
MED7	ENSG00000155868.7	protein_coding	0.104596	1.76083	-1.04096
RRAGA	ENSG00000155876.4	protein_coding	0.0447539	1.84521	-0.92102
RASA2	ENSG00000155903.7	protein_coding	1.55311	3.03991	-3.02284
TTC18	ENSG00000156042.13	protein_coding	4.34281	14.1984	-9.72892
NDUFAF6	ENSG00000156170.8	protein_coding	1.14712	0.621783	-0.397843
DRAM2	ENSG00000156171.10	protein_coding	0.050312	0.862765	-1.28627
SFR1	ENSG00000156384.10	protein_coding	1.69562	2.5021	-1.28023
C14orf2	ENSG00000156411.5	protein_coding	0.110129	0.285364	-0.354833
FAM122C	ENSG00000156500.10	protein_coding	3.48794	0.437198	-0.451376
PHF6	ENSG00000156531.12	protein_coding	0.727002	1.31813	-0.72381
UBE2L6	ENSG00000156587.11	protein_coding	0.544615	0.43452	-0.300935
ZDHHC5	ENSG00000156599.6	protein_coding	0.172863	0.18321	-0.150032
FBXO32	ENSG00000156804.3	protein_coding	0.56916	0.128385	-0.288439
GALK2	ENSG00000156958.10	protein_coding	0.879379	1.26239	-0.382157
ZFYVE9	ENSG00000157077.10	protein_coding	1.72707	0.170496	-0.0175565
FCHO2	ENSG00000157107.9	protein_coding	1.52908	2.68363	-1.23424
GATAD1	ENSG00000157259.6	protein_coding	0.718822	0.307694	-0.097274
HYDIN	ENSG00000157423.13	protein_coding	4.21209	9.8764	-2.58428
RNF111	ENSG00000157450.11	protein_coding	0.448448	0.96783	-0.472858
FAM81A	ENSG00000157470.7	protein_coding	7.38876	1.95817	-1.55035
DYRK1A	ENSG00000157540.14	protein_coding	0.827384	0.362347	-0.165721
KCNJ15	ENSG00000157551.12	protein_coding	6.62054	5.41402	-0.00184019
TSPAN18	ENSG00000157570.7	protein_coding	3.87964	7.38739	-2.70675
LCA5L	ENSG00000157578.8	protein_coding	2.91895	6.61308	-6.27126
SLC35B2	ENSG00000157593.12	protein_coding	0.526848	0.397001	-0.102372
MX1	ENSG00000157601.9	protein_coding	0.143305	0.250015	-0.284981
CREB3L1	ENSG00000157613.6	protein_coding	0.897959	2.86745	-1.98036
BRE	ENSG00000158019.16	protein_coding	1.80049	3.41462	-2.14625
CNNM4	ENSG00000158158.7	protein_coding	0.310669	0.942909	-0.33908
EYA3	ENSG00000158161.11	protein_coding	2.24148	1.36264	-0.957281
B4GALT5	ENSG00000158470.5	protein_coding	0.111051	0.480295	-0.119923
SPATA2	ENSG00000158480.6	protein_coding	0.211578	0.0671045	-0.379518
ZFAND2B	ENSG00000158552.8	protein_coding	0.779617	1.35103	-0.835853
DYNC1I1	ENSG00000158560.10	protein_coding	0.231175	10.0298	-2.66712
PFKFB1	ENSG00000158571.6	protein_coding	0.0779622	7.33766	-7.29953
COPG2	ENSG00000158623.10	protein_coding	14.4945	10.8963	-2.81384
TAGLN2	ENSG00000158710.10	protein_coding	0.0590886	0.167225	-0.105364
DUSP23	ENSG00000158716.4	protein_coding	5.97517	3.2421	-1.90118
RNF166	ENSG00000158717.6	protein_coding	0.504295	0.919431	-0.234055
F11R	ENSG00000158769.12	protein_coding	2.79868	0.862751	-0.181624
USF1	ENSG00000158773.10	protein_coding	0.754159	0.246958	-0.404084
NIT1	ENSG00000158793.9	protein_coding	0.133761	1.13776	-0.477317
DEDD	ENSG00000158796.11	protein_coding	0.759726	0.712241	-0.769204
B4GALT3	ENSG00000158850.10	protein_coding	0.134131	0.251082	-0.184276
KIAA1967	ENSG00000158941.12	protein_coding	0.963358	1.63385	-0.87671
ALG8	ENSG00000159063.8	protein_coding	1.74206	3.19128	-2.78833
C1orf51	ENSG00000159208.11	protein_coding	0.432405	0.759571	-0.202454
RUNX1	ENSG00000159216.13	protein_coding	0.105054	0.280929	-0.292434
CBR1	ENSG00000159228.8	protein_coding	0.393702	0.99059	-1.18466
CBR3	ENSG00000159231.5	protein_coding	0.172813	0.130384	-0.310445
ATP13A2	ENSG00000159363.13	protein_coding	0.320516	1.00983	-0.782062
PSMB4	ENSG00000159377.6	protein_coding	0.383693	0.538269	-0.217207
BTG2	ENSG00000159388.5	protein_coding	0.511848	1.98908	-4.27568
C1R	ENSG00000159403.11	protein_coding	0.474853	3.1505	-2.46795
MED8	ENSG00000159479.12	protein_coding	0.579453	1.17541	-0.887929
TMEM69	ENSG00000159596.6	protein_coding	0.91337	2.1085	-0.228072
CTBP1	ENSG00000159692.11	protein_coding	0.149228	0.317605	-0.0289772
ZDHHC1	ENSG00000159714.6	protein_coding	10.0103	4.35721	-2.09908
ZFYVE28	ENSG00000159733.9	protein_coding	0.179102	1.09697	-0.0742352
ZNF221	ENSG00000159905.10	protein_coding	6.84966	3.25761	-4.48324
ZNF235	ENSG00000159917.10	protein_coding	0.97368	2.9684	-1.19079
DFFA	ENSG00000160049.7	protein_coding	0.513976	1.60206	-0.918119
CCDC28B	ENSG00000160050.10	protein_coding	7.65094	2.75613	-0.653617
TMEM234	ENSG00000160055.15	protein_coding	8.23866	9.09571	-0.697492
ABCG1	ENSG00000160179.14	protein_coding	0.985622	1.11403	-0.153779
RSPH1	ENSG00000160188.5	protein_coding	3.06154	8.34755	-5.06564
PKNOX1	ENSG00000160199.9	protein_coding	2.47294	0.0700685	-0.713944
TRAPPC10	ENSG00000160218.8	protein_coding	0.530364	0.697292	-0.244332
ICOSLG	ENSG00000160223.12	protein_coding	0.289577	0.098767	-0.600984
LRRC3	ENSG00000160233.6	protein_coding	0.972346	3.81947	-4.11858
DIP2A	ENSG00000160305.13	protein_coding	0.339047	0.584446	-1.16367
TOR2A	ENSG00000160404.13	protein_coding	4.68738	9.26649	-4.08363
ZDHHC12	ENSG00000160446.14	protein_coding	1.49677	0.683214	-0.0199063
TAOK1	ENSG00000160551.5	protein_coding	0.0594929	1.19153	-0.601607
MED27	ENSG00000160563.8	protein_coding	1.3738	1.85273	-0.621172
DEDD2	ENSG00000160570.9	protein_coding	0.748491	1.2656	-0.205938
SAFB	ENSG00000160633.8	protein_coding	0.269853	0.709485	-0.475102
CHTOP	ENSG00000160679.8	protein_coding	0.0525706	1.09672	-0.418192
SLC25A44	ENSG00000160785.9	protein_coding	0.681957	0.333312	-0.218349
UBQLN4	ENSG00000160803.6	protein_coding	0.0968876	0.298955	-0.188512
GPATCH4	ENSG00000160818.12	protein_coding	0.000980126	0.0128787	-0.328389
FGFR4	ENSG00000160867.10	protein_coding	0.399396	2.62872	-2.44117
CPSF4	ENSG00000160917.10	protein_coding	0.949743	1.48273	-0.8421
MGAT4B	ENSG00000161013.12	protein_coding	0.343158	0.239868	-0.281917
MFSD12	ENSG00000161091.8	protein_coding	0.365105	1.13457	-0.493636
DVL3	ENSG00000161202.13	protein_coding	1.20028	0.547077	-0.0651208
DUSP14	ENSG00000161326.8	protein_coding	0.186634	1.42866	-0.840919
ACOX1	ENSG00000161533.7	protein_coding	0.533562	0.281034	-0.382744
PRPSAP1	ENSG00000161542.11	protein_coding	0.550336	1.66286	-0.753391
SRSF2	ENSG00000161547.10	protein_coding	0.615392	0.916082	-0.0902968
CCL5	ENSG00000161570.4	protein_coding	0.148241	0.112716	-0.211919
SPC24	ENSG00000161888.7	protein_coding	0.671278	1.80669	-1.05862
EIF4A1	ENSG00000161960.10	protein_coding	4.66753	6.25887	-1.09881
POLR3K	ENSG00000161980.5	protein_coding	0.601963	0.841001	-0.474146
C16orf59	ENSG00000162062.10	protein_coding	3.32225	3.9291	-4.04182
CCDC64B	ENSG00000162069.10	protein_coding	0.0948328	0.779457	-0.0415627
FLYWCH2	ENSG00000162076.8	protein_coding	2.41399	0.182446	-0.575597
ZNF75A	ENSG00000162086.10	protein_coding	0.0755313	1.21527	-0.757689
SHANK2	ENSG00000162105.11	protein_coding	0.768829	0.828327	-0.0826918
CYB561A3	ENSG00000162144.5	protein_coding	0.735811	2.4487	-2.95701
ASRGL1	ENSG00000162174.8	protein_coding	6.1089	4.07892	-2.95498
TTC9C	ENSG00000162222.9	protein_coding	1.90253	2.00584	-0.644273
SLC25A45	ENSG00000162241.8	protein_coding	3.88849	3.97222	-0.263936
RPL29	ENSG00000162244.6	protein_coding	0.93411	0.600855	-0.368169
LRP5	ENSG00000162337.7	protein_coding	0.801603	0.752313	-0.38331
CMPK1	ENSG00000162368.9	protein_coding	0.11743	0.770431	-0.470847
ACOT11	ENSG00000162390.13	protein_coding	4.73907	10.8417	-3.94474
AK4	ENSG00000162433.10	protein_coding	0.765106	0.992965	-0.757667
RBP7	ENSG00000162444.11	protein_coding	5.99468	4.67044	-2.89576
MATN1	ENSG00000162510.5	protein_coding	4.06139	6.44387	-2.47607
CAMK2N1	ENSG00000162545.5	protein_coding	0.229859	0.914602	-1.26136
NEXN	ENSG00000162614.13	protein_coding	1.03678	0.275591	-0.764524
GBP4	ENSG00000162654.8	protein_coding	0.134209	1.49651	-0.542869
FCRLB	ENSG00000162746.10	protein_coding	0.395664	3.01315	-1.31523
[truncated: 1,073 more rows]
