# Supplementary material for: Ago-RIP-Seq identifies Polycomb repressive complex I member CBX7 as a major target of miR-375 in prostate cancer progression
Source: Oncotarget. 2016 Jul 20;7(37):59589–603. doi: 10.18632/oncotarget.10729 (PMC5312160; doi:10.18632/oncotarget.10729)
Supplement: Supplementary file 4 [file oncotarget-07-59589-s004.xls]

## Sheet: Tabelle1
Supplementary Table 4
Gene Symbol	Gene ID	log2FC Ago-IPIgG	log2FC Ago-IPTL	log2FC lysate	T vs N
AASDH	ENSG00000157426.9	2.86424	2.78099	-1.70546	down
ABHD15	ENSG00000168792.4	2.96305	6.14125	-2.17931	down
AC022400.2	ENSG00000267964.1	4.61888	6.75433	-0.716968	up
ADPRM	ENSG00000170222.10	3.12939	2.4927	-1.02438	up
ALKBH4	ENSG00000160993.3	6.33505	9.33851	-5.34531	up
ANKEF1	ENSG00000132623.10	2.71858	3.10509	-1.24872	up
AP001258.4	ENSG00000245571.2	3.47577	2.69209	-0.817155	down
APLP1	ENSG00000105290.6	2.54987	4.99366	-4.46618	down
ARHGAP19	ENSG00000213390.6	2.01436	3.65962	-1.18005	down
ATPAF2	ENSG00000171953.11	2.88595	4.62261	-1.42012	down
B3GNTL1	ENSG00000175711.4	7.69262	8.72446	-2.07303	down
BCAM	ENSG00000187244.5	2.6304	4.33416	-2.94479	up
BCAS4	ENSG00000124243.12	3.32787	2.46253	-1.2132	down
BRF2	ENSG00000104221.8	5.33412	3.87609	-2.74556	down
C10orf54	ENSG00000107738.14	2.07373	3.75022	-3.54072	down
C12orf52	ENSG00000139405.11	2.24858	2.54915	-0.785184	up
C15orf57	ENSG00000128891.11	3.03097	2.51156	-1.48667	down
C1orf50	ENSG00000164008.9	3.14364	3.37131	-3.09113	down
CARD8	ENSG00000105483.12	2.11272	2.08727	-1.30476	up
CBX7	ENSG00000100307.8	3.22981	3.03191	-3.42358	down
CBY1	ENSG00000100211.6	3.15085	2.16641	-0.845634	down
CDKL5	ENSG00000008086.6	6.34047	4.08565	-2.06049	down
CDS1	ENSG00000163624.5	4.64706	3.11338	-1.01523	up
CENPP	ENSG00000188312.9	3.94326	3.58124	-2.03109	down
CEP128	ENSG00000100629.12	3.65504	3.32316	-1.24418	up
CEP68	ENSG00000011523.9	3.36825	2.22006	-1.45677	down
CEP78	ENSG00000148019.8	2.27848	3.44875	-1.49388	up
CHIC1	ENSG00000204116.7	8.20688	2.52909	-1.99013	down
CNTNAP1	ENSG00000108797.7	7.75685	7.44727	-0.704206	down
CTD-2541M15.1	ENSG00000249898.3	2.4483	3.28298	-1.91624	up
CTH	ENSG00000116761.7	2.54993	2.31348	-0.929471	up
CYP51A1	ENSG00000001630.11	2.4756	5.7863	-4.04609	down
DBR1	ENSG00000138231.8	2.21174	3.89141	-3.01651	down
DCUN1D2	ENSG00000150401.10	2.73185	3.19947	-1.21591	up
DLEU2	ENSG00000231607.3	8.45741	5.94877	-4.84806	up
DLG2	ENSG00000150672.12	5.8706	11.67	-5.28636	up
DNM1	ENSG00000106976.14	4.77528	5.36541	-3.95254	down
EEF1E1	ENSG00000124802.7	2.8762	3.34684	-2.78279	up
EFHC1	ENSG00000096093.9	3.26982	3.59798	-1.21626	down
EML1	ENSG00000066629.12	3.40674	2.41395	-2.02734	up
EREG	ENSG00000124882.3	9.252	13.2448	-4.6424	down
FAM161B	ENSG00000156050.4	4.66043	7.44554	-4.61996	down
FAM46B	ENSG00000158246.7	2.70556	3.25335	-2.69161	down
FRG1B	ENSG00000149531.10	2.25666	3.90996	-0.69677	up
GLCCI1	ENSG00000106415.8	2.17455	3.53764	-2.47061	down
HARBI1	ENSG00000180423.4	2.06929	2.77351	-3.31304	up
HAUS3	ENSG00000214367.3	2.6299	4.71343	-2.04486	up
ICA1L	ENSG00000163596.12	5.60766	3.95523	-1.86057	down
IFT43	ENSG00000119650.8	2.54851	3.62211	-1.72045	up
IGFBP5	ENSG00000115461.4	7.37834	5.01733	-4.01229	up
KATNA1	ENSG00000186625.9	2.50776	2.49169	-1.12609	down
KIAA0922	ENSG00000121210.11	3.45038	3.82526	-1.36288	up
LPP-AS2	ENSG00000270959.1	2.02713	4.31971	-1.22656	up
LYPD1	ENSG00000150551.10	2.38362	3.2118	-0.921597	down
MAN2C1	ENSG00000140400.9	2.90463	2.06133	-0.665883	down
MAP1S	ENSG00000130479.6	2.53412	6.08008	-3.78112	up
MAP3K7CL	ENSG00000156265.11	11.7989	7.52142	-4.16253	up
MCC	ENSG00000171444.13	3.14081	2.64054	-0.944257	up
MVP	ENSG00000013364.14	4.00455	3.43507	-1.7307	up
NBEAL1	ENSG00000144426.14	2.33725	3.16566	-1.30402	up
NINL	ENSG00000101004.10	2.86072	3.9069	-0.93349	down
NPRL2	ENSG00000114388.8	2.35201	2.36721	-1.73572	up
NR3C2	ENSG00000151623.10	2.45713	3.25557	-0.970981	up
NSMCE4A	ENSG00000107672.10	2.10655	2.51158	-1.5094	down
OPHN1	ENSG00000079482.11	2.06972	5.01151	-2.86152	down
PAAF1	ENSG00000175575.8	2.24157	4.15813	-1.71082	up
PCYOX1	ENSG00000116005.7	4.18481	2.36211	-2.03408	up
PGM5P2	ENSG00000227558.4	4.19083	3.18643	-1.28084	up
PIGB	ENSG00000069943.5	4.29094	3.7885	-2.48493	down
PLS1	ENSG00000120756.8	2.07644	2.29849	-1.07668	down
PLXND1	ENSG00000004399.8	2.6224	3.08547	-0.990239	down
PRKG1-AS1	ENSG00000236671.3	3.2806	2.79998	-3.62174	up
PROSER1	ENSG00000120685.14	2.05714	2.72314	-1.5936	up
PTPMT1	ENSG00000110536.9	6.18065	4.45121	-3.13112	down
PWP2	ENSG00000241945.3	2.89334	5.93064	-4.07408	up
RAP1GDS1	ENSG00000138698.9	2.31705	3.49192	-2.68439	up
RBL1	ENSG00000080839.7	2.15596	2.11091	-0.766112	down
RP11-290K4.2	ENSG00000242536.1	4.1342	7.61474	-3.78439	down
RP11-400K9.4	ENSG00000237807.3	3.20347	4.55878	-2.29834	down
RP11-540B6.6	ENSG00000270015.1	2.19007	8.90669	-4.46964	up
RP11-568K15.1	ENSG00000242193.4	3.50428	2.43434	-1.80725	up
RP1-177G6.2	ENSG00000203930.5	2.91808	4.3528	-1.83471	up
RP11-800A3.4	ENSG00000260401.1	7.38161	2.3273	-3.25198	up
RP1-90L14.1	ENSG00000231776.1	2.0383	7.14519	-4.8742	up
RWDD4	ENSG00000182552.10	2.87701	3.13342	-0.79646	up
SCAND3	ENSG00000232040.2	2.03737	3.14154	-2.92791	up
SEMA3B	ENSG00000012171.13	3.4752	9.33271	-3.93376	down
SEPT5	ENSG00000184702.13	2.48752	6.01872	-3.27476	up
SHQ1	ENSG00000144736.9	4.90372	3.20961	-2.16693	down
SIAH1	ENSG00000196470.7	3.00784	3.52625	-1.19403	up
SLC23A2	ENSG00000089057.10	2.41373	2.10999	-1.63987	up
SOX7	ENSG00000171056.6	3.80242	6.57934	-5.11542	down
SPC25	ENSG00000152253.4	2.78947	3.36603	-1.7668	up
STAU2	ENSG00000040341.13	3.58083	2.0975	-1.25639	up
SUSD3	ENSG00000157303.6	2.77058	5.29893	-3.2794	down
TADA2A	ENSG00000108264.12	2.8137	5.9787	-1.14791	down
TBCK	ENSG00000145348.11	3.61431	6.68298	-3.55621	down
TDRD3	ENSG00000083544.9	3.48545	5.28877	-2.6564	down
TESK2	ENSG00000070759.12	3.92568	3.99501	-0.997244	down
TIMM8A	ENSG00000126953.5	2.53154	5.04627	-3.40171	up
TMEM121	ENSG00000184986.6	3.31794	6.75237	-2.48844	up
TMEM170A	ENSG00000166822.8	2.67475	3.05326	-2.13163	down
TMEM92	ENSG00000167105.3	3.41646	3.24562	-3.35472	down
TNS4	ENSG00000131746.8	3.35782	2.61301	-1.25913	down
TSFM	ENSG00000123297.12	2.07657	2.80899	-0.957616	down
ULK4	ENSG00000168038.6	3.16192	4.23158	-2.18726	down
VGLL3	ENSG00000206538.3	2.05109	3.57407	-1.07088	down
ZDHHC13	ENSG00000177054.9	2.74895	2.82773	-1.76055	down
ZNF226	ENSG00000167380.12	2.06877	3.43107	-1.63426	down
ZNF37BP	ENSG00000234420.2	3.12338	2.86189	-0.965323	up
ZNF443	ENSG00000180855.11	4.9561	9.19515	-6.08423	up
ZNF45	ENSG00000124459.7	2.46936	2.35905	-2.08205	up
ZNF552	ENSG00000178935.5	2.72667	6.33902	-4.40468	down
ZNF594	ENSG00000180626.9	4.09002	5.66752	-2.43648	up
ZNF618	ENSG00000157657.10	2.53716	3.39071	-1.95116	up
ZNF688	ENSG00000229809.4	2.66344	3.11244	-1.54087	down
ZNF696	ENSG00000185730.3	2.70479	2.64025	-1.21801	down
ZNF780A	ENSG00000197782.10	2.43624	8.20117	-5.40534	up
ZNF782	ENSG00000196597.7	3.98085	4.24905	-2.68633	down
ZNF81	ENSG00000197779.9	3.9281	10.6239	-5.92225	down
ZSCAN12	ENSG00000158691.10	2.324	3.51435	-3.23937	down
