# Supplementary material for: Ago-RIP-Seq identifies Polycomb repressive complex I member CBX7 as a major target of miR-375 in prostate cancer progression
Source: Oncotarget. 2016 Jul 20;7(37):59589–603. doi: 10.18632/oncotarget.10729 (PMC5312160; doi:10.18632/oncotarget.10729)
Supplement: Supplementary file 5 [file oncotarget-07-59589-s005.xls]

## Sheet: Tabelle1
Supplementary Table 6
Gene Symbol	fold change	P value (BH adjusted)
RERE	1.8957	1.97981e-15
HS.584291	1.62895	2.27815e-24
LOC100132838	1.61737	2.4704e-31
LOC645218	1.55288	2.32526e-14
RNF165	1.54018	2.24369e-27
HS.565863	1.53568	5.41514e-20
MIR558	1.53432	6.41923e-22
DLEC1	1.5201	2.03872e-17
RMRP	1.51111	1.21724e-12
LOC641719	1.50584	3.04886e-35
PHF7	1.49173	7.97644e-20
LOC651450	1.48821	8.05615e-14
LOC650103	1.48659	1.26041e-09
BCAP29	1.48094	8.91988e-29
LOC645685	1.47281	1.16631e-33
CIDEA	1.47069	2.92329e-25
PAPD4	1.46716	1.1351e-21
LOC729986	1.45527	5.16003e-10
LOC646443	1.44809	2.87633e-35
SLC17A3	1.42783	9.67919e-10
SDS	1.42453	3.25388e-25
ATP6V1C2	1.41819	8.31172e-23
LOC646590	1.41722	5.7341e-13
ZNF768	1.40871	9.73963e-18
F3	1.40599	2.68915e-07
LOC645694	1.40187	4.94807e-25
FAM71C	1.40163	3.95977e-15
LOC100131464	1.39362	3.46276e-15
LOC652141	1.38404	2.43627e-12
LOC645113	1.37468	5.23822e-11
GAK	1.37411	1.90959e-08
COMMD4	1.37001	2.93749e-08
MIR920	1.36998	2.09322e-14
LIN52	1.36721	9.13972e-08
LOC727751	1.36713	8.03149e-17
LOC729177	1.36522	2.95809e-20
NCRNA00157	1.36515	7.21602e-21
LOC651864	1.36124	9.18674e-17
LOC653238	1.36103	3.54552e-08
LOC440061	1.36021	1.42532e-07
C1QTNF9B	1.35809	1.6818e-14
GRM1	1.35676	6.74763e-18
FXN	1.34833	2.47709e-09
SLC9A1	1.34724	2.7874e-13
PML	1.34493	1.35728e-10
HS.534704	1.34452	2.25711e-16
CD164	1.34374	5.5293e-15
LOC653227	1.34177	7.01883e-08
LOC100128266	1.34164	1.90622e-11
MIR1305	1.33944	2.87453e-22
MOBKL2A	1.33806	9.47848e-14
HS.565248	1.33802	1.87577e-15
ZNF566	1.33753	9.57302e-25
C6ORF54	1.33716	2.82008e-17
OR1J2	1.33536	6.87842e-12
GNG5	1.33481	1.34193e-08
TAF15	1.33462	1.13642e-12
SCMH1	1.33428	3.63595e-07
EXTL3	1.33369	3.15826e-10
CNPY3	1.33301	5.38375e-10
C19ORF24	1.33297	1.62273e-06
LOC154449	1.328	4.35112e-17
GAS2L2	1.32591	5.07522e-10
C21ORF33	1.32281	1.18957e-13
URG4	1.31932	1.34132e-15
LOC440225	1.31362	1.45145e-12
DNAH14	1.31338	1.02675e-07
HNRNPA1	1.31266	3.89747e-20
OR8H1	1.31168	7.98366e-06
ANAPC11	1.31018	2.6815e-07
METRNL	1.30985	5.05573e-09
ARHGAP24	1.3092	9.58359e-14
P2RX1	1.30867	9.42173e-11
LOC100134793	1.30789	1.32619e-06
PPIL5	1.3072	2.05984e-11
DUSP10	1.30332	3.64703e-18
UBLCP1	1.30054	4.67562e-11
TAF5L	1.30031	9.80184e-11
ADAMTSL4	1.2992	5.33648e-10
LOC100131316	1.29911	4.8967e-06
ZPBP2	1.29862	2.47291e-10
LOC653337	1.29784	1.57278e-06
DES	1.29476	3.39138e-08
LOC641987	1.29474	7.8883e-10
LOC440248	1.29299	3.33584e-10
LOC651128	1.29071	7.78202e-08
PRR16	1.29026	2.68472e-10
KIF22	1.28935	2.10312e-06
LOC100132880	1.28744	2.01448e-05
HIPK2	1.28735	2.43608e-11
LOC731682	1.28681	3.46749e-08
CNOT6L	1.28562	5.81099e-08
SHMT2	1.28482	1.29881e-09
MRPS5	1.28268	1.1777e-10
ATG4B	1.28231	8.69764e-14
SNORD36C	1.28195	5.38364e-15
SPN	1.27893	2.43627e-12
OAS3	1.27763	2.18541e-09
CHRNA6	1.27741	1.89004e-07
TRPC4	1.2771	2.92352e-08
TBC1D22A	1.27564	1.40809e-13
LOC440737	1.27476	8.5776e-10
HS.285193	1.27339	2.22882e-10
LOC729510	1.27234	3.36285e-08
SSTR4	1.27095	0.00545168
ST6GALNAC4	1.2704	4.25198e-06
TM2D1	1.2696	3.11216e-08
LRRC23	1.26755	2.4304e-09
RASD2	1.26662	3.85951e-08
SPANXE	1.26551	2.00439e-06
LOC646429	1.26544	1.7783e-09
PTTG1	1.26387	4.95228e-09
MGC42638	1.2635	4.91781e-05
TFAP2D	1.26327	2.13614e-07
LOC644264	1.26227	3.66266e-10
ITGA10	1.26151	1.58462e-06
LYRM5	1.26115	6.36016e-07
LPPR1	1.26069	1.32292e-06
MARS2	1.26066	1.0024e-10
LOC440063	1.26058	1.26723e-06
LOC100130224	1.25999	1.22472e-05
MAGEC1	1.25945	8.96957e-12
LOC728477	1.25835	0.0182174
BEND7	1.25384	4.54078e-15
EAPP	1.25377	3.10415e-05
PDIA6	1.25348	9.19969e-11
HS.518426	1.25244	7.12045e-08
GTF2IP1	1.25219	1.51521e-06
HS.544261	1.25206	0.000161374
NFATC3	1.25202	1.42532e-07
	1.25177	0.000544961
VPS13B	1.25149	0.000252118
CYP2B6	1.25009	1.02228e-06
SLC25A25	1.24996	3.65681e-07
C1ORF99	1.24945	1.42494e-05
FGFBP2	1.24901	2.94083e-06
HBS1L	1.24899	7.56977e-07
LRRC23	1.24878	0.000927665
LOC100128139	1.24757	1.48371e-05
SOHLH2	1.24714	9.35477e-05
RBMY1E	1.24714	9.70826e-13
SDK1	1.24662	9.27059e-06
PNCK	1.24645	5.42369e-08
HS.564510	1.24619	7.13994e-05
RPS24	1.24592	1.80075e-05
C14ORF102	1.24443	1.65751e-11
LOC100128190	1.24415	1.39189e-07
LOC100131009	1.24344	7.47126e-11
GLT8D2	1.24338	3.92529e-13
LOC100134360	1.24261	1.63158e-06
	1.2423	2.77626e-05
TAS2R40	1.2403	0.00013782
CASC2	1.23983	4.04653e-12
EFCAB4A	1.23689	6.76584e-05
REEP3	1.23659	1.93608e-05
PECI	1.2362	8.87063e-05
RGS12	1.23546	1.02427e-07
HS.104792	1.23506	1.48802e-05
ZNF251	1.23472	2.41971e-11
ZNF365	1.2336	1.64536e-06
BTBD3	1.23354	5.96344e-06
RBM17	1.23271	7.12045e-08
LOC339524	1.23233	0.00011613
TRNAU1AP	1.23129	5.30044e-05
IL21R	1.23127	3.55562e-07
SYNE2	1.23121	6.17001e-06
RASSF4	1.23116	1.00544e-09
FAM187B	1.23116	6.62539e-10
MIR1-2	1.22983	0.000119313
PCDHA9	1.22968	4.39729e-06
GPR173	1.22928	1.35923e-05
PEX5L	1.22893	7.47115e-08
PLXNB2	1.22889	6.46191e-05
OR8H2	1.22785	2.46755e-07
MIR101-2	1.22774	1.76032e-09
LOC100131164	1.22733	1.2917e-05
PC	1.22619	1.94668e-09
ANTXR2	1.22601	0.000109641
LOC100133845	1.22591	6.22325e-07
	1.2258	3.56404e-07
GALK2	1.22567	2.09026e-08
ASTN2	1.22535	1.97322e-08
FAM90A2P	1.22496	3.63866e-07
HS.542848	1.22491	0.000482386
C17ORF37	1.22418	8.45485e-08
T	1.22414	1.64536e-06
CENPV	1.2234	6.19045e-05
TMEM59	1.22294	2.43267e-06
RHOXF2	1.22286	8.06361e-07
VRK3	1.22286	7.14822e-09
LOC645687	1.22257	2.31279e-06
PCDHA7	1.22232	3.66326e-06
TXNDC11	1.22196	1.02419e-05
DOCK2	1.22185	1.35023e-07
ARFIP1	1.22122	8.2704e-07
LRRC2	1.22032	0.000503462
LOC100129571	1.2203	3.86079e-13
SHANK3	1.21987	1.76704e-05
LARGE	1.21972	0.00142764
LOC100128653	1.21963	0.000363347
CARS	1.21923	0.000377238
LOC648823	1.21908	1.42028e-07
LOC650128	1.21862	0.000404416
RBMY1F	1.21858	1.33372e-05
RPS15	1.21856	1.57083e-07
SRF	1.21848	2.78034e-05
LOC342531	1.21831	8.88113e-06
LOC644452	1.21826	2.42558e-07
SLITRK3	1.2179	0.000191017
LOC653100	1.21715	1.89382e-05
PSEN2	1.21704	0.000343659
LOC644743	1.21689	3.05688e-09
LOC646644	1.21453	4.92193e-06
HIST2H2BF	1.21445	2.21274e-09
ATG10	1.21362	2.91278e-07
TPT1	1.21273	7.8883e-10
ARNTL	1.21259	2.69687e-08
OGDH	1.21253	0.000492754
OTUD1	1.21244	0.000170447
C21ORF136	1.21226	5.10414e-07
NDUFAF3	1.21208	0.000164414
LOC643696	1.21181	4.37619e-05
GABARAPL2	1.21156	9.17716e-08
MIR766	1.21124	9.51656e-05
ADAMTS6	1.20982	0.00033947
CREB3L2	1.20977	3.99516e-06
PANX3	1.2097	8.03483e-05
STATH	1.20915	5.37702e-07
C6ORF155	1.20905	1.2724e-07
LOC390551	1.20852	3.07249e-08
CD52	1.20849	3.14466e-10
C17ORF65	1.20839	1.87842e-05
HIST1H2AL	1.20828	0.000552203
LOC100130351	1.20806	3.58223e-08
SLC6A17	1.20794	0.000164414
ARPC5	1.20793	1.52162e-07
RAPGEF5	1.20772	1.47905e-05
GABRA2	1.20772	2.97738e-05
AFAP1L1	1.2075	1.65361e-08
SDHAF2	1.20724	1.16846e-09
FOXP1	1.20685	0.000146816
YIPF1	1.20611	1.15328e-06
OPN5	1.20605	7.23817e-07
FLJ22536	1.20553	3.17793e-05
ZNF385A	1.20529	0.000158375
F11	1.20484	2.96564e-05
LOC728607	1.20462	6.53992e-09
DHX35	1.20335	7.22714e-07
SUV39H1	1.20322	1.87889e-06
LOC652252	1.2029	0.000113943
FUBP1	1.20288	2.09147e-05
LOC100129744	1.20256	0.0409326
HIST1H1T	1.20247	0.000450714
REPS2	1.20239	5.7377e-06
SLC7A1	1.20195	6.08768e-07
PRDM4	1.20179	1.89795e-06
LILRB1	1.20173	8.17832e-06
LOC645671	1.20169	4.76286e-06
LOC100129159	1.2015	1.14496e-05
TMTC3	1.20139	9.42811e-06
HPN	1.20086	1.40751e-06
HS.454202	1.20043	0.000189773
HS.572495	1.19995	1.57278e-06
LOC142937	1.19986	0.00035558
SEPT11	1.19969	1.24269e-05
MCOLN3	1.19964	1.47206e-05
C4ORF15	1.19961	5.97052e-06
MIR890	1.19951	4.39412e-05
NR2C2	1.19949	5.815e-07
HS.571096	1.19869	1.62988e-05
RNASE4	1.19865	4.29175e-05
MIR937	1.19856	1.33617e-06
LOC650314	1.19848	0.00223034
LOC728528	1.19834	2.53313e-07
NOXO1	1.19829	1.46046e-05
LOC642398	1.19794	4.86445e-07
TRADD	1.19752	2.98641e-05
HS.340945	1.19727	7.13994e-05
SNORA5B	1.19726	9.10527e-05
DPY19L2P2	1.1966	3.36539e-07
MEIS2	1.19634	0.000178267
LOC643465	1.19624	0.000174093
MKI67	1.19619	6.53992e-09
FLJ37512	1.1958	0.00202475
CASP8	1.19555	4.8001e-08
HS.544145	1.19519	6.74593e-06
LOC732435	1.19513	7.13994e-05
	1.19486	0.00789762
FLJ16779	1.19485	0.0514643
RNF157	1.19472	7.16795e-05
LOC388327	1.19388	0.000158546
CISD1	1.19369	1.64536e-06
ALOX15	1.19366	0.00614937
TOR1AIP1	1.19366	1.40192e-05
LOC645581	1.19344	0.000477866
RNH1	1.19332	4.8967e-06
ZNF692	1.19331	8.14566e-06
HS.452445	1.19323	2.42558e-07
LOC729279	1.19321	0.000415859
RIPPLY2	1.19304	2.1047e-05
RAB1C	1.1927	3.50011e-07
BHMT2	1.19249	2.3158e-08
HS.254477	1.19226	5.1716e-05
CHST6	1.19182	2.04879e-05
CEBPB	1.19178	9.3803e-07
LOC729580	1.19178	3.87523e-06
MEFV	1.1916	7.96827e-05
TYMP	1.19139	0.00411297
LOC100130508	1.1913	5.42492e-08
MRPL36	1.19121	0.000100798
LOC100130616	1.19119	0.000937186
GRASP	1.19099	8.06361e-07
HS.572121	1.19093	4.18744e-07
TBC1D19	1.19072	0.000742445
HIC1	1.19049	0.00265486
LOC651314	1.19032	0.000631756
RNF13	1.18971	7.64993e-05
UBE2F	1.18954	3.33245e-07
LOC649993	1.18952	1.32619e-06
BRF2	1.18918	6.65708e-06
LOC643721	1.18914	7.21607e-05
HS.520328	1.18855	0.000706888
LOC729291	1.18837	0.00266154
MASTL	1.18832	2.20607e-08
LOC652265	1.18805	0.00338977
C2ORF53	1.18799	4.63578e-05
SNORD71	1.1878	0.000207784
GART	1.18778	1.00706e-09
CLDN3	1.18765	0.000324062
C1ORF124	1.18745	0.00284214
LOC644024	1.18738	0.000604465
NKX1-1	1.18736	0.000161602
LOC100128653	1.18727	3.99516e-06
CD163	1.18659	0.00420445
OR2A9P	1.18631	0.000160545
LYZL4	1.18618	0.000698804
BIRC6	1.18617	1.96206e-05
ZNF700	1.18616	4.50961e-06
SLC29A2	1.18605	0.000479661
ECAT8	1.18538	1.52955e-06
C1ORF194	1.18487	1.62003e-10
SPG21	1.18481	2.34367e-07
SLC14A2	1.18433	0.0016549
LOC642149	1.1838	1.17054e-06
ANTXR1	1.18372	0.00293342
SIX4	1.18367	0.00032944
ZNF613	1.18289	0.0127217
PSME4	1.18265	0.000631407
BSG	1.18262	0.000576825
LOC642072	1.18211	0.00414681
ERCC-00092	1.18202	1.2055e-05
HS.571481	1.182	0.00274941
LOC642950	1.18199	0.000101794
HINT3	1.18199	8.63263e-06
FKSG49	1.18168	0.00013782
PDCD10	1.18167	0.0445538
COMMD5	1.18165	4.39972e-05
HS.560098	1.18153	0.000194895
TEAD3	1.18141	1.22465e-05
OR2G3	1.18131	2.48382e-06
LOC100131897	1.18121	2.97232e-06
LOC728690	1.18115	1.51204e-08
LOC100134700	1.18111	0.000129334
LOC642017	1.181	5.45424e-08
LOC400236	1.18077	3.09377e-05
LOC100128519	1.18061	0.00393865
LOC641765	1.18052	0.000425908
LOC728558	1.1802	8.22923e-05
STAR	1.18	0.000106769
REP15	1.17994	1.88492e-06
CDH16	1.17977	0.000551996
LOC643391	1.17967	3.72725e-07
HS.12764	1.17935	0.000125229
LOC389457	1.17917	4.60892e-05
CLNK	1.17905	3.64868e-05
TMEM65	1.17904	3.29573e-05
LOC341965	1.179	0.000486845
MIR491	1.17868	0.000235348
LOC642350	1.17848	0.00533719
CDIPT	1.17844	0.000148119
AMD1	1.17831	0.00011356
FOXP4	1.1783	0.00398905
MRPS18B	1.17825	7.40216e-05
LOC651554	1.17814	0.00143401
LOC642257	1.17812	0.000179531
LOC100133425	1.17798	5.1716e-05
VN1R1	1.17784	0.00188109
ANKRD16	1.17756	8.69337e-07
LOC100128274	1.17747	0.00188758
OR4D9	1.17711	0.00423279
LOC440871	1.17696	1.36724e-05
TCF12	1.17656	4.87758e-05
HCFC1R1	1.17643	0.000645346
TEKT5	1.17638	1.12515e-05
LOC647211	1.17637	1.59241e-06
RUNDC2B	1.17624	0.000270006
METRNL	1.1762	0.000161374
FSCN2	1.17618	0.000982899
HS.360349	1.17612	1.72235e-05
LOC100128193	1.17611	0.00353833
SLC10A7	1.17569	4.1914e-06
LOC652448	1.17535	0.000548988
DNAJC9	1.17532	5.07093e-06
FAM69B	1.17532	2.04231e-08
ALG14	1.17513	0.000190347
FHOD1	1.17493	0.00253559
ALS2CR16	1.17455	0.000431624
CMTM5	1.17384	0.000381695
BRUNOL4	1.17383	0.0013736
LOC645231	1.1738	0.00624903
GPR128	1.17376	5.30044e-05
C22ORF27	1.17365	0.00313981
LOC730631	1.17345	0.000431624
GRHL3	1.17336	0.0306734
SBDS	1.17275	9.92777e-06
TMEM16B	1.17268	0.000692912
FLJ44313	1.17248	0.000172433
KIF25	1.17234	0.000185289
CS	1.1723	0.00108456
	1.17213	0.000331853
DARC	1.17191	0.0027591
ZNF318	1.17186	5.30044e-05
RAB25	1.17181	0.000799969
FAM83B	1.1718	0.00157625
LRRC8C	1.1717	0.000654347
LOC643836	1.17142	0.000273774
DPPA4	1.17122	0.0101601
C9ORF38	1.17117	0.00497583
GAGE4	1.17098	3.12158e-05
DFFA	1.17098	1.32289e-06
NDUFA3	1.17089	0.000225684
KILLIN	1.17082	0.000130783
ZFY	1.17	0.00489267
SNAI2	1.16998	0.0954033
GPR152	1.16994	0.000327099
FAM70A	1.16959	3.93006e-05
MRFAP1L1	1.16949	2.24749e-06
LAIR2	1.16947	0.000506851
SERPINA11	1.16945	0.00338409
C21ORF77	1.16917	0.000213195
EEPD1	1.16917	0.00026993
PEG3AS	1.16898	4.64915e-05
LOC728395	1.16893	1.39996e-05
ARSH	1.16891	0.000119543
FANK1	1.16883	0.0069954
HS.567480	1.16882	0.00374812
EEF1E1	1.16877	0.0128792
F11R	1.16866	0.000161374
DPYSL4	1.16855	0.0553219
KCNA6	1.16854	0.000217283
ITPRIPL1	1.16825	0.000194319
ZNF589	1.16817	1.82072e-05
LOC650468	1.16805	0.0004466
MDFIC	1.16802	0.00256224
DUSP13	1.16789	0.00222443
LOC644680	1.16788	0.00386966
SCAMP2	1.16776	0.00327771
NR4A1	1.16767	0.000369366
ALS2CR4	1.16725	2.91981e-06
LOC730058	1.16714	0.00475788
LOC644569	1.16713	0.000217252
C11ORF31	1.1671	0.00107331
LOC92249	1.16689	1.55696e-07
DCN	1.16675	6.10587e-05
LOC645708	1.16673	0.00414076
RANBP6	1.16664	0.0102511
HS.539420	1.16664	0.000672325
PKP3	1.16662	0.000194319
	1.1666	6.585e-06
DEFB137	1.16659	0.000358056
OR2AE1	1.16647	0.000137709
PSMC3IP	1.16633	0.00166738
RAB6C	1.16626	0.000194319
HS.571901	1.16623	0.0869307
COPB2	1.16616	0.00374358
HS.436379	1.16612	0.00022043
ENO2	1.16605	3.91718e-05
LOC643936	1.1657	0.00136933
LOC100134560	1.16553	1.81657e-05
C12ORF43	1.16552	0.00349823
LOC729356	1.1652	0.00856566
TMEM106B	1.16517	1.56621e-05
PGLYRP3	1.16492	0.000395071
DNM1L	1.16476	4.90402e-05
ART5	1.16456	0.000506833
HS.551438	1.16449	0.000181176
ZBTB2	1.16436	0.00742761
LOC728163	1.16428	0.00671683
LOC728262	1.16418	0.00112302
INHBB	1.16403	0.00131143
TMEM179B	1.16391	0.00614451
TTTY11	1.1638	0.000155277
ZNF799	1.16357	0.000156137
GPAT2	1.16294	0.000594256
FAM149A	1.1629	0.00620062
NFKBIZ	1.16287	0.00041587
PM20D2	1.16229	0.00166398
LOC728241	1.16227	0.0127523
GPR182	1.16212	0.00267235
SLU7	1.16165	0.000495325
LOC728597	1.16164	0.0267848
LOC402145	1.1608	0.00337586
LOC100130262	1.16079	0.00132779
BUD13	1.16072	0.00117464
MAML2	1.16056	4.94868e-10
MYH15	1.16039	0.000129935
MFI2	1.16032	0.000152629
TAT	1.16026	0.00156024
OR6M1	1.16022	0.0519123
SULT1A1	1.16013	0.00171137
NECAB3	1.1601	0.00177351
LOC642359	1.16	0.0040509
	1.15993	0.026709
FEZF1	1.15992	0.00247147
MSL3	1.15984	0.00586528
PIM3	1.1597	0.00191676
LOC388494	1.15969	0.00281274
HS.497591	1.15956	0.00371195
KIAA1797	1.15946	0.014075
TTTY18	1.15907	0.000965707
SIGMAR1	1.15902	0.0176813
LOC100132015	1.15894	0.01419
LOC100128328	1.15878	0.00636078
DOK7	1.15863	0.00174424
	1.15857	0.000339024
LOC729537	1.15815	0.00143722
WDR45	1.15809	1.89125e-05
CHKA	1.15803	6.80349e-07
LOC91316	1.15786	0.00216197
PIGR	1.1578	0.000665211
PURA	1.15766	0.00671244
CRB1	1.15755	0.000105948
SORCS1	1.15701	0.00766384
MTP18	1.15695	0.000144355
KRT76	1.1569	0.016594
HS.141748	1.15684	0.000549579
LOC728693	1.15681	0.00362926
LOC728772	1.15673	0.00067412
PLA2G3	1.1566	0.00932108
LOC649813	1.15653	4.52191e-06
WNT2	1.15648	0.00277463
HS.583554	1.15647	0.000207784
LOC644988	1.15643	0.00309511
FAM177B	1.15618	0.00434489
LOC729312	1.15617	0.00897528
LOC646226	1.15611	4.90402e-05
DDHD2	1.15594	0.000559502
GSTM1	1.1559	2.71945e-05
LOC644126	1.15576	0.000467791
PDE9A	1.15573	0.000130202
MTHFSD	1.1557	0.00223946
VWA1	1.15557	0.00615589
LOC645733	1.15555	0.00063269
C7ORF28B	1.15524	5.36248e-05
RAB43	1.15518	0.00107506
LOC100134071	1.15515	7.55988e-05
CD40LG	1.15511	0.00631326
HS.545716	1.15499	2.24924e-06
TTC23L	1.15475	3.43212e-12
TTYH1	1.15465	0.000408777
TCOF1	1.1544	0.000320458
LCE1B	1.1544	0.00051934
NDRG4	1.15427	0.0129872
ADCY7	1.15422	0.000377215
PLA2R1	1.15412	0.0306084
C14ORF184	1.15394	0.00334732
HSD11B1	1.15393	0.00410572
NFATC3	1.15392	0.0136093
LOC732043	1.15376	7.20241e-05
SPG21	1.15372	0.00105217
LOC643261	1.15368	0.000983548
GLIS1	1.15363	1.5314e-08
LOC650227	1.15357	0.00101205
LOC642521	1.15329	6.58426e-05
FAM84B	1.15317	0.00423279
T1560	1.15305	0.0106431
LOC643807	1.15299	0.00311256
LOC642372	1.15298	2.24359e-05
C3ORF39	1.15298	0.00359689
LOC100134058	1.15294	2.89624e-05
TMED7	1.1529	7.40105e-08
SLC30A2	1.15289	0.00374358
C15ORF21	1.15286	0.00155627
C21ORF51	1.15284	0.000225117
BICD1	1.15269	0.0494873
GTF2IRD2P	1.15263	0.00177537
RPL11	1.15257	0.0176433
	1.15238	0.00234273
KIAA1432	1.15228	0.000339024
ZNF136	1.15182	0.00303679
LOC100131811	1.15175	0.027767
LPGAT1	1.15167	0.00140185
NRN1L	1.15165	0.000194319
DNAJB1	1.15142	0.00873582
RP13-360B22.2	1.15138	0.00291936
POTEA	1.15121	0.000138893
PUS1	1.15119	0.0025288
NCALD	1.15119	0.000898333
CCPG1	1.15112	0.0164254
MAPKAP1	1.15105	0.000801157
HS.116129	1.15101	0.00749912
IFT80	1.15101	0.0253737
ABCC3	1.15097	0.00225013
CTSB	1.1509	0.00115944
PTDSS1	1.15079	0.0270509
RBL1	1.1507	0.0207715
DCBLD2	1.15064	4.34621e-07
	1.15058	0.00236854
CPVL	1.15046	1.93608e-05
CTH	1.15046	0.0038649
HS.145307	1.15024	0.00077368
BOLA2	1.15023	0.00184216
AARSD1	1.15012	0.0159764
LOC650755	1.14998	0.0116892
LOC100133629	1.14996	0.00099548
SNX26	1.14993	0.0154966
LOC653483	1.14966	0.000532936
UBE2V2	1.14959	0.0052455
LOC644058	1.14951	5.91154e-05
NDN	1.14949	0.0157408
CXCL6	1.14948	0.0799138
WDR17	1.14935	0.00131143
LOC100131961	1.14932	0.0852554
GCSH	1.14931	0.0010619
RAD51AP2	1.14926	1.42253e-05
ELAC2	1.14924	0.000777967
CYP4Z1	1.14916	0.000501208
CDCP1	1.14915	0.000529995
C16ORF79	1.14915	0.0226301
RFXANK	1.14914	0.00873582
DRD5	1.14914	0.000955947
GLIS2	1.14901	0.000898333
CASC4	1.14899	0.000408777
C16ORF52	1.14878	5.78113e-05
ZNF74	1.14849	0.000602337
ANTXR1	1.14843	0.00148889
SPACA5B	1.14831	0.000451956
C8ORFK29	1.14821	0.0124071
KCNJ8	1.14813	0.000119543
USP45	1.14806	0.00932039
SLC7A3	1.14805	0.000982899
LOC400581	1.14801	3.76169e-05
AASS	1.14777	0.0114709
CST8	1.14766	0.00969029
RGMB	1.14764	0.00203561
LRRC37B2	1.14758	0.00013499
HS.349049	1.14752	0.000104127
CALY	1.14745	0.00433693
FCF1	1.14723	0.0027974
ASB3	1.14718	0.00138298
LOC644298	1.14714	0.0923595
OCRL	1.14709	0.000268612
C7ORF42	1.14702	0.0317691
IL34	1.14695	0.0138086
MIR7-2	1.14673	0.0114497
CHRNA3	1.14669	0.00144927
LOC728946	1.14654	0.0421327
LOC653171	1.14644	0.00889309
LOC100133612	1.14624	0.00051934
TMTC1	1.14588	0.00141271
LOC643906	1.14587	0.000274339
LOC387930	1.14584	0.00606204
PSMD3	1.14581	1.2712e-05
PCDHGB4	1.14578	0.00788324
LOC646999	1.14572	0.0143175
LOC440145	1.14569	0.000916278
MPHOSPH8	1.14567	0.00388196
ERCC-00009	1.14566	0.0239278
SYT6	1.14529	0.0135117
LY6H	1.14517	0.00723909
SPAG11A	1.14515	0.00296965
URM1	1.1451	0.0236421
TRK1	1.14507	0.00506646
KCNJ4	1.14495	1.11079e-05
RARS	1.14485	0.000380964
LOC646734	1.14477	0.000769793
ZFAND2B	1.14472	0.0120017
NFRKB	1.14457	0.00118
RTN4RL2	1.14456	0.0253062
HS.552207	1.14448	0.0220544
NUCB2	1.14445	0.00243406
CRSP2	1.14434	0.00580476
PLOD1	1.14425	0.00918433
FLJ20397	1.14422	0.0203419
LOC642772	1.14421	0.00567278
HS.156568	1.14412	0.000936836
GRIN1	1.14409	0.000123503
FGF20	1.14407	0.00887734
LOC641815	1.14402	0.00587277
GAL	1.14382	0.00618345
LOC650013	1.14382	0.00781376
OTUD5	1.14381	0.0301289
CDAN1	1.14368	0.0137054
STX11	1.14363	1.62988e-05
LOC649926	1.14355	0.00201435
SBK2	1.14344	0.00559031
HS.555208	1.14344	0.000287345
LOC643226	1.14341	0.0115947
HS.423734	1.14329	0.0126037
DGCR5	1.1432	0.0010679
LOC729384	1.14314	0.000988839
RIOK1	1.14307	0.0194068
CTBS	1.14292	0.00308061
PCP4L1	1.14289	0.0749372
P2RY6	1.14288	0.000541361
HS.126889	1.14287	0.0212836
DENND1A	1.14251	0.0258164
NAT14	1.1423	0.00580939
LOC100130109	1.14225	0.0419166
HS.545397	1.14216	0.000451261
NSUN5B	1.14215	0.0064033
LOC728132	1.14209	0.00168663
ARHGAP8	1.14207	0.00333317
NDFIP1	1.14207	0.159141
PLXNC1	1.14205	0.0259575
F2RL2	1.142	0.0183135
MIR1913	1.14194	0.00223626
ZNF251	1.14187	0.0137178
LOC642639	1.14184	0.00132625
C11ORF76	1.14178	0.00177987
DNAJB14	1.14176	0.00133244
TMEM220	1.14172	0.0110568
VIPR2	1.14169	0.00775018
P4HA1	1.14168	0.0158125
GLRB	1.14161	0.000531412
LOC100133409	1.14161	0.0105779
AFG3L1	1.1416	0.000358056
KLRF1	1.1414	0.00545612
OR2A25	1.14129	0.00212872
GLA	1.14128	0.0426647
FAM18B	1.14121	0.0115374
EZH2	1.14112	0.00534246
GPX1	1.14108	8.59441e-05
PRR7	1.14106	3.07641e-05
C17ORF67	1.141	0.0246768
LOC649317	1.141	0.00134708
LXN	1.14099	0.00204811
ZNF217	1.14091	0.00268649
MLL2	1.14083	0.0212339
LOC652102	1.14081	0.0226301
FKBP10	1.14076	6.86522e-05
LOC641705	1.14069	0.0784002
AAAS	1.14069	0.00653246
OR1D4	1.14067	0.00743081
RELL2	1.14063	0.000717619
SDCCAG3	1.14045	0.00305478
DPP8	1.14041	0.0102636
	1.14032	0.0729234
KCNJ2	1.14015	0.00335552
GUSBL1	1.14013	0.00880477
FLJ20518	1.14011	0.000415824
HS.568640	1.14009	0.0237729
MARCH11	1.14002	2.44606e-05
GGTLC1	1.14002	0.000895281
TRHR	1.13999	0.00214196
HS.130260	1.13999	0.0040529
TRIM55	1.13997	0.0153439
CENTB2	1.13976	0.0237578
LOC100133243	1.13976	0.0155716
	1.13974	0.00302294
LOC728620	1.13958	0.000762539
FTHL17	1.13958	0.216963
GJA5	1.13953	0.0180196
FBXL12	1.13953	0.0148628
NCF2	1.1395	0.00847685
SFRS14	1.13946	0.010253
LOC283332	1.13926	0.000475593
LOC653080	1.13921	0.0016817
LOC729920	1.13917	0.00145177
KCTD1	1.13909	0.00112348
SYNGR1	1.13903	0.00264801
ZFP42	1.13897	0.00153898
CLUAP1	1.13895	0.00533476
HS.565921	1.1389	0.00141832
UPF3A	1.13887	0.0147554
JTB	1.13883	0.0262969
ZC3H11B	1.13879	0.00452491
ARHGEF10L	1.13876	0.000687192
C12ORF68	1.13875	0.0241597
TSLP	1.13871	0.00181297
LOC648041	1.13855	0.00306409
HS.260074	1.13853	0.000745478
C10ORF108	1.13851	0.00165504
LOC401620	1.13842	0.0026344
ACBD4	1.13834	0.000597376
GRINA	1.13834	0.00638193
GAGE6	1.13833	4.5137e-06
LOC100129042	1.13827	0.00336049
STAC2	1.13823	0.000485459
SGCD	1.1382	0.00126981
FGF8	1.13799	5.32547e-05
POLR2J4	1.13799	0.00114789
LOC644175	1.13789	0.000777967
UGT3A1	1.13789	0.00814812
ALDH7A1	1.1377	0.000258373
TCL1A	1.13751	0.000105948
SCML2	1.13749	0.0106892
LOC100133067	1.13744	0.000265182
C14ORF37	1.13737	0.0383378
LOC645638	1.13736	0.0128122
HS.362343	1.13728	0.026757
LOC643186	1.13722	0.000512077
LOC402116	1.13708	0.0445538
TIGD3	1.13707	0.00355011
MIR192	1.13699	0.000161374
HS.565377	1.13693	0.000244174
PRKX	1.13672	0.00720813
NR5A1	1.13663	0.0360198
C16ORF46	1.1366	0.0279121
ZNF214	1.13653	0.0305137
MIR582	1.13652	0.000300275
PKD2	1.13651	0.00256224
TDG	1.13646	0.0126504
HS.123349	1.13644	0.00142764
LY96	1.13628	0.0185717
MED29	1.13623	0.00388987
LOC100128196	1.13616	0.00401913
LOC100133823	1.13609	0.000524108
NAP1L4	1.13593	6.09816e-05
CDX1	1.13591	0.00203078
C6ORF201	1.13583	0.000519589
BBS7	1.13572	0.0237606
FAM123B	1.13564	0.00620379
LOC643293	1.13562	0.0449776
LOC729907	1.13557	0.0291215
COL8A2	1.13553	0.0200446
RUNX2	1.13544	0.00390169
	1.13538	0.0397045
ETV4	1.13533	0.0142602
LOC646399	1.13531	0.000217359
LOC728516	1.13528	0.0154268
MGC34821	1.13523	0.0253737
FLJ13224	1.13522	0.0534782
AGGF1	1.13515	0.00863014
CHID1	1.13512	0.00370203
HS.445121	1.1351	0.00265753
C6ORF132	1.1351	0.00914645
C19ORF29	1.13505	0.0279981
UGT2B11	1.13503	0.0294674
OR4M1	1.13499	0.00275054
SPHK1	1.13496	0.0681242
MGC39900	1.13496	0.00465697
LOC653796	1.13493	0.000207784
ERCC-00057	1.13484	0.00662124
TMEM195	1.13479	0.000315964
LOC441743	1.13473	0.00129063
HS.150067	1.13471	0.00587761
TRPM3	1.13468	0.00320449
HIST1H1A	1.13458	0.00113698
AMPD2	1.13453	0.000924863
LYPLA1	1.1344	0.00311091
SLC26A10	1.13434	0.00690974
MIR453	1.13414	1.76401e-06
HS.563863	1.13412	0.0278996
LOC649429	1.13409	0.0483823
LOC100132549	1.13404	0.00142486
LOC100132820	1.134	0.14204
CLCNKB	1.13392	0.00803166
AQP1	1.13389	0.0672241
LOC651319	1.13365	0.00324423
FRAT1	1.1336	0.00361141
TM4SF19	1.13359	0.0159167
SYNPO2	1.13358	0.02091
LOC646819	1.13353	0.00748917
FAM151B	1.13352	0.0981519
PKHD1	1.13335	0.00518448
ARL5A	1.13315	0.0255632
TBC1D3B	1.13303	0.00367517
C21ORF34	1.13301	0.0111823
NFS1	1.13297	0.0652944
LOC346329	1.13294	0.000184326
LOC138864	1.13284	0.0412311
CYP4F8	1.13279	0.0394944
LOC645410	1.13272	0.0032673
GABRR3	1.13271	0.000268768
CD8B	1.13267	0.00402057
GPR158L1	1.13261	0.0126471
OR4C11	1.13261	0.00739132
LOC642178	1.13254	1.89125e-05
LOC652038	1.13248	0.0042625
C14ORF45	1.13244	0.0172456
LOC649948	1.13234	0.00141271
LOC649112	1.13232	0.000582712
LOC650799	1.13232	0.00142764
SMPD1	1.13229	0.000225684
ATP2B2	1.13226	0.00507792
MGAT4C	1.1322	0.0478054
NDUFS7	1.13212	0.000121463
LOC100133994	1.13204	0.0772226
LOC339778	1.13194	0.00801809
WAS	1.13193	0.00272911
BTN2A2	1.13188	0.0407064
NOL3	1.13172	8.00371e-05
ESPNL	1.1317	0.00152881
MREG	1.13166	0.055183
MAGEA8	1.13166	0.00038205
C21ORF58	1.13159	0.0691718
ERCC-00083	1.13159	0.0289276
ERCC-00075	1.13155	0.0110844
AKR7A3	1.13149	0.00200859
ADAMTS19	1.13143	0.0408481
HS.441560	1.13137	0.00616965
FAM54A	1.13133	0.00401823
HS.569711	1.13132	0.02538
GREM1	1.13127	0.0011076
ZNF682	1.13127	0.00265358
FGFR4	1.13127	0.00195983
CCDC153	1.13109	0.0632426
BBS7	1.13107	0.0200798
HS.541590	1.13102	0.00115944
LOC644420	1.13094	0.113154
REC8	1.13072	0.000804432
ZNF3	1.13068	0.0255632
HS.577861	1.13066	0.0088321
IQCG	1.13059	0.0224486
FUT11	1.13057	0.0257953
MGC40489	1.13044	0.000291785
	1.1304	0.0397467
LOC100130411	1.13039	0.00907665
LOC100132552	1.13039	5.64042e-05
RGPD5	1.13035	0.0187148
HMGXB4	1.13021	0.00506444
VCL	1.12998	0.00214438
NUP43	1.12993	0.017124
ING4	1.12986	0.00302297
HS.540741	1.12984	0.0063451
CUL1	1.12982	0.0280135
CCDC50	1.12971	0.000315964
HSPD1	1.12962	0.00177266
MRPL42	1.12954	0.00148804
HS.538370	1.12941	0.0107004
REPS2	1.12941	0.00508594
LOC100130015	1.12938	0.013104
RNF144B	1.12937	0.000630791
HS.571536	1.1293	0.0457373
RABAC1	1.12924	0.0327537
CAPN2	1.12923	0.00279043
LOC100134668	1.12915	0.0038098
TBC1D3H	1.12905	0.168458
CCDC72	1.12902	0.0314446
MIR1224	1.12902	0.00488688
LOC653047	1.12898	0.0010639
RPL13L	1.12898	0.0045287
TCIRG1	1.12888	0.00924241
TM9SF4	1.12884	0.0771799
GPBP1L1	1.12882	0.0052295
PCK1	1.12878	0.0347317
LOC647020	1.12875	0.000290611
MTCH2	1.12873	0.0540225
TAS2R3	1.1287	0.135653
WDR6	1.12865	0.00558277
LOC100132553	1.12862	0.0313692
CIB3	1.12836	0.0161818
DEFB105B	1.12835	0.000703784
LOC728276	1.1283	0.0409947
GAS6	1.12829	0.000486845
HS.545527	1.12828	0.0416655
BP75	1.12826	0.00109724
N4BP1	1.12826	0.0153473
SERHL	1.12823	0.0211309
C9ORF123	1.12822	0.0233448
FCRL3	1.12813	0.0383378
C1ORF167	1.12811	0.00616701
BAIAP2	1.12811	0.000355104
RAB27A	1.12803	0.00775056
CSN1S2B	1.12803	0.00432643
TRAF1	1.12798	0.00729876
LOC652456	1.12792	0.0549905
LOC286239	1.1279	0.0372553
LOC392335	1.12781	0.00268564
C6ORF170	1.12779	0.00634254
	1.12773	0.00376134
RABEP2	1.12773	0.0142602
C6ORF59	1.12769	0.110415
NRP2	1.12767	0.0017928
UBE1DC1	1.12766	0.0481261
RNASEL	1.12759	0.217435
LOC649800	1.12756	0.014618
SGSM1	1.12755	4.97296e-06
TRAK2	1.12753	0.00692524
OSR2	1.1275	0.00586123
NUDT14	1.12749	0.0639636
LOC100128270	1.12749	0.0313692
GMCL1	1.12742	0.00115944
LOC100129027	1.12739	0.00781376
CGNL1	1.12736	0.00378876
HSPE1	1.12723	0.00549293
SYT5	1.12716	0.0201125
TP53TG3	1.127	0.00296965
HS.582255	1.1269	0.009958
UBIAD1	1.12689	0.00177266
BCAP29	1.12684	0.0152895
MAGEB3	1.12683	0.00355011
LOC100129717	1.12681	0.0227129
GLTPD1	1.12677	0.0306283
HS.545009	1.12672	0.00284687
NSD1	1.12671	0.0244237
ABCC11	1.12668	0.000282245
EML4	1.12666	0.0639636
BCL10	1.12665	0.0363641
NXPH3	1.12659	0.00108456
EFR3A	1.12656	0.0543848
LOC727924	1.12655	0.0394771
TRAM1	1.12651	0.00537828
MIR605	1.12648	0.000474143
HSF5	1.12648	0.00410572
ARHGAP9	1.12647	0.0309027
KIAA1199	1.12646	0.00910852
ONECUT2	1.12645	0.205472
GABRB2	1.12642	0.000291426
LOC646197	1.12636	0.106377
TMEM19	1.12635	0.0501086
LOC654106	1.1263	6.22937e-05
ESRP2	1.12625	0.0240271
FLJ27243	1.12624	0.0280904
BTG4	1.12619	0.00696422
	1.12618	0.0518579
CHST11	1.12615	0.000891152
CALCR	1.12613	0.227966
C12ORF29	1.1261	0.0963944
LOC727778	1.1261	0.00228628
HS.187293	1.12607	0.000569927
PDE8B	1.12602	0.00561753
RCOR2	1.12594	0.00879207
PARD6G	1.1259	0.0346094
MCM3AP	1.12584	0.0671045
DZIP3	1.12578	0.00156545
RUFY3	1.12574	0.00330182
BMF	1.12573	0.00448899
LDHC	1.12572	0.072757
C6ORF1	1.1257	0.00159956
LOC339809	1.12567	0.0038098
HS.543795	1.12562	0.00506646
ANKLE1	1.12556	0.02601
FILIP1L	1.12551	0.00497875
HS.552263	1.12536	0.0166787
MAP2K6	1.12533	0.00241949
RDH5	1.12528	0.0715091
SEC62	1.12524	0.116864
C14ORF32	1.1252	0.0381498
HS.447508	1.12513	0.00939027
LOC440585	1.12508	0.0348535
XRN1	1.12508	0.0067511
	1.12506	0.0330164
PDK3	1.12504	0.0918363
MAGOHB	1.12498	0.0102636
SYMPK	1.12487	0.000754916
LOC642111	1.12485	0.0224486
LOC100128836	1.12485	0.0011032
PDPR	1.12484	0.00432643
LOC645851	1.12483	0.00762913
LOC646882	1.12472	0.016585
NEK3	1.1247	0.0129557
CSTA	1.12467	0.00261386
LOC100134712	1.12461	0.0122168
LOC653468	1.12461	0.00823298
LOC442501	1.1246	0.0668485
LOC283028	1.12459	0.00111233
RAC2	1.12455	3.02947e-06
SLC25A34	1.12449	0.0272934
DDTL	1.12448	0.0983874
LOC652755	1.12441	0.0318715
GPR83	1.12438	0.00553363
LOC727832	1.12436	0.000340219
LOC731787	1.12435	0.0180566
LOC653701	1.12432	0.00598532
LOC730066	1.12428	0.021461
GLI3	1.12422	0.167384
TCEA1	1.12411	0.017587
KRT18	1.1241	0.00340973
ASS1	1.1239	0.0208227
LOC441550	1.12386	0.00431096
TERF1	1.12366	0.0013234
ITGB1	1.1236	0.154429
ACADS	1.12359	0.0887269
NUMB	1.12352	0.00868523
SLC12A9	1.12349	0.0107937
SSR1	1.12348	0.00289614
NEURL	1.12345	0.0164686
LOC727914	1.12325	0.0568815
S100A16	1.12318	0.00576574
LOC729926	1.12312	0.0383378
MUC4	1.12307	0.0229146
GSS	1.12302	0.0297674
HS.580087	1.123	0.0124151
C11ORF40	1.12299	0.000372427
PATE2	1.12299	0.0453888
LOC390349	1.12297	0.00967641
OR2T35	1.12296	0.0982921
FBXL5	1.12295	0.0208448
TMOD2	1.12294	0.097013
LOC100134591	1.12282	0.0242143
ALX1	1.12266	0.00434489
HS.188979	1.12264	0.00642676
LOC100128823	1.12263	0.0117656
LOC647466	1.12258	0.00914073
LOC391013	1.12258	0.0180501
LOC100129236	1.12252	0.0130775
LOC728185	1.12246	0.000797188
NDST2	1.12242	0.00444896
LOC645686	1.12237	0.0521344
LOC653801	1.12233	0.0170865
KIAA0672	1.12232	0.000599484
SNORA23	1.1222	0.0372553
SUSD2	1.12212	0.00208446
LOC646162	1.12207	0.0219617
LOC648424	1.12207	0.161293
LOC121906	1.12206	0.00739132
GEMIN7	1.12201	0.0100028
LOC100133918	1.12199	0.00157656
CCNYL3	1.12198	0.0749372
DNAJC17	1.12194	0.0290973
MIR29B1	1.1219	0.0171834
C3ORF57	1.12189	0.00130989
JUP	1.12188	0.00370271
MAPK14	1.12188	0.00179642
NRAP	1.12183	0.0463418
NPL	1.12176	0.0849184
TSPAN4	1.12175	0.00196775
USO1	1.12175	0.04155
LOC649318	1.12165	0.0445538
HS.583705	1.12157	0.0138996
LOC100130288	1.12156	0.000762539
PTER	1.12154	0.110295
KIAA0368	1.12154	0.00514099
S100A11	1.12149	0.00335552
SYK	1.12147	0.044716
LOC642730	1.12146	0.0135557
EFS	1.12144	0.0218414
ANKAR	1.12141	0.0194719
	1.1214	0.00145189
TM2D2	1.12136	0.0260593
WHSC1	1.12131	0.0171947
SLC16A3	1.12129	0.0111706
LOC100131635	1.12128	0.00475469
C1R	1.12122	0.0115021
ADAM23	1.12117	0.0849298
SOX6	1.12112	0.00661454
LOC645387	1.1211	0.00604139
ZNF394	1.12105	0.0484445
OSBPL1A	1.12103	0.0132744
BCL2L15	1.12097	0.0466694
	1.12091	0.0353846
RBM35A	1.12087	0.018174
SHC2	1.12086	0.0183807
MYH1	1.12084	0.026709
ARHGAP24	1.12063	0.00849711
LOC645335	1.12057	0.0365259
C14ORF159	1.12055	0.0306283
IL2RA	1.12052	0.0923595
LOC646173	1.12049	0.0336291
PHF5A	1.12046	0.00723655
C21ORF94	1.12045	0.00562393
NR1I3	1.12044	0.0389328
ICAM1	1.12043	0.0167019
LOC100133545	1.12041	0.060286
KIAA1958	1.12035	0.00397834
LOC653652	1.12026	0.0171105
C20ORF96	1.12023	0.0693272
AGA	1.1202	0.0664029
IFT172	1.12016	0.0383585
MIR194-2	1.12008	0.167201
NCK2	1.12006	0.0586357
CCDC11	1.12003	0.0120589
CYB561	1.11999	0.00953465
GRIN2B	1.11997	0.042515
MT1H	1.11997	0.0468968
PDZK3	1.11997	0.00734705
LCE1E	1.11996	0.00272214
GGA1	1.1199	0.00432643
ASB9	1.11989	0.00793903
	1.11983	0.0222798
HS.164030	1.11979	0.0314446
HSF2	1.11968	0.123208
LOC285016	1.11965	0.0943425
LOC440461	1.11965	0.000726627
ACSL4	1.11965	0.135908
APCDD1L	1.11963	0.010184
LOC653994	1.11957	0.0413715
GALNTL4	1.11955	0.0116118
LOC100133661	1.11952	0.00346055
ZC4H2	1.11952	0.0093915
PDE1B	1.11946	0.00859959
LCK	1.11946	0.00973916
FLJ25363	1.11941	0.00914073
SPAG9	1.11933	0.0203144
FAAH2	1.1193	0.00336049
NEDD1	1.11929	0.0898349
ANKRD22	1.11918	0.0322292
HS.543172	1.11917	0.0768224
PAPSS1	1.11916	0.0133703
CYP4Z2P	1.11915	0.0510439
ZCWPW2	1.11911	0.0347442
ACADL	1.11911	0.0292318
HS.561604	1.11905	0.0418086
HS.442098	1.11903	0.00204397
PPM1K	1.11897	0.00342283
LOC643955	1.11893	0.0203196
CCNG2	1.1189	0.0481836
MRTO4	1.11887	0.0825115
EPS8L2	1.11887	0.0261515
LOC440589	1.11885	0.0276961
HDHD1A	1.11882	0.0724471
DPH2	1.11881	0.0201937
SMARCB1	1.11875	0.0690938
H2BFXP	1.11874	0.0212108
HS.579408	1.11867	0.0139815
OPN1MW2	1.11866	0.0162421
RGS3	1.11866	0.0775762
CSNK2A1	1.11866	0.0722796
LETM1	1.11864	0.00343926
OR1L4	1.11863	0.0038484
LCK	1.1186	0.0398502
LOC648283	1.11856	0.00269164
PDE10A	1.11854	0.0951484
C3ORF62	1.1185	0.000590012
GAK	1.11848	0.0229146
HS.255966	1.11848	0.0389327
SLC24A4	1.11846	0.00750394
LOC729198	1.11845	0.0659321
HS.125247	1.11842	0.0310843
ZNF174	1.11841	0.0361873
KIAA0146	1.11841	0.0126471
	1.11833	0.00427674
CDKN1B	1.11827	0.0333542
LOC100130900	1.11824	0.0582332
TMPRSS2	1.1182	0.0330695
GAR1	1.11814	0.0433517
LOC650187	1.11811	0.159355
SAA1	1.11801	0.0245106
NDE1	1.118	0.0899427
CAPN3	1.11797	0.0792904
HS.374460	1.11795	0.0591719
LOC650008	1.1179	0.0038098
IDS	1.1179	0.0550091
C5ORF62	1.1179	0.122646
ACYP2	1.11784	0.00215873
PRKAR1A	1.11784	0.0760569
DDX3Y	1.1178	0.143638
HDAC6	1.11775	0.026757
LOC650961	1.11774	0.0420234
C15ORF37	1.11772	0.0183135
C17ORF57	1.1177	0.00163138
SH3BP1	1.11768	0.00469874
TNRC6A	1.11766	0.00200859
OLFML1	1.11766	0.0240528
GLUL	1.11765	0.00234725
LOC646507	1.11763	0.0175496
APOF	1.1176	0.0772143
TAS2R14	1.11757	0.0163131
RNF19B	1.11749	0.0167728
KLHL20	1.11749	0.0227918
OTUB2	1.11741	0.000788457
LOC730167	1.11741	0.0261515
MIR668	1.11737	0.0186803
RTP2	1.11735	0.0193648
GPR107	1.11733	0.00682274
CTTN	1.11731	0.0560694
MYLK4	1.11718	0.0158939
LOC643446	1.11714	0.0270509
HYI	1.11713	0.00199409
SNX11	1.11709	0.00709751
MIR590	1.11708	0.00353904
GP5	1.11708	0.00235485
LOC652437	1.11706	0.00629231
FCGBP	1.11702	0.00364101
LOC440706	1.117	0.0197465
TRIM55	1.11693	0.0519222
LOC100131871	1.11693	0.0161105
OR5B2	1.11693	0.0130726
LOC100128775	1.11692	0.064396
OR8G5	1.1169	0.00301613
LOC729486	1.11686	0.0229146
	1.11683	0.0161105
LOC649470	1.11677	0.017186
STAT2	1.11675	0.0137797
LOC100130934	1.11674	0.119465
FUT9	1.11669	0.0178511
EDIL3	1.11667	0.0260129
MFAP2	1.11663	0.0164073
EPHA3	1.11662	0.00679087
UNC45B	1.11658	0.08863
KIAA1160	1.11658	0.00108083
LOC652147	1.11655	0.0284502
PRKCZ	1.11653	0.00295968
LOC727747	1.11647	0.00471146
MIR620	1.11644	0.0287726
GSTA4	1.11643	0.00203371
LOC100134242	1.11642	0.0395628
LOC646026	1.11641	0.00422995
UNC5B	1.1164	0.0346094
KENAE	1.11636	0.00662476
LOC649864	1.11635	0.0434934
KIAA1524	1.11633	0.00239902
LOC100134420	1.11632	0.158555
DYNLRB1	1.11628	0.10444
RNF122	1.11626	0.132378
PPFIA1	1.11626	0.0734509
FCGBP	1.11609	0.0321359
LOC440291	1.11607	0.0363511
LOC646515	1.11604	0.0421828
PRPS2	1.11603	0.0393607
SOX12	1.11602	0.0628021
TMEM151A	1.11601	0.0736021
RFWD2	1.11592	0.0538706
RALGPS2	1.11591	0.0138854
PEX1	1.1159	0.00259758
ARHGAP6	1.11582	0.020572
LOC650795	1.11579	0.0581921
BAG5	1.11578	1.42096e-05
ZDHHC5	1.11576	0.0503542
NLE1	1.11574	0.0131657
MED21	1.11568	0.0212382
NHP2	1.11562	0.00478805
CSF2RA	1.11554	0.00278816
RNASE6	1.11549	0.0262807
ARL8B	1.1154	0.00166982
SLC23A2	1.1154	0.0264818
HS.543905	1.11539	0.0472843
CCNDBP1	1.1153	0.0401584
LOC100130511	1.11529	7.55988e-05
ADC	1.11529	0.0412743
C16ORF5	1.11529	0.0200798
ARPC1B	1.11525	0.127534
CSH2	1.11524	0.00271972
LOC390192	1.11524	0.169618
VWDE	1.11521	0.156329
LOC654113	1.11519	0.101752
C5ORF24	1.11518	0.00628027
PGGT1B	1.11515	0.120286
CLEC4C	1.11513	0.00700632
DIO3OS	1.1151	0.0450859
YPEL3	1.1151	0.00400049
AIM2	1.115	0.0159898
PTPRZ1	1.11498	0.00413929
MIR670	1.11497	0.0241625
LOC100128935	1.11493	0.0546683
LOC651118	1.11493	0.0185717
LOC652238	1.1149	0.0581921
SLAIN1	1.1149	0.103527
C19ORF22	1.1149	0.0261853
SMARCB1	1.11486	0.0797659
DUSP15	1.11485	0.00179043
KCNIP4	1.11476	0.117075
ABCA8	1.11475	0.0128729
HS.562146	1.11475	0.0267291
KBTBD6	1.11475	0.0434934
ZNF142	1.11474	0.0876998
MANSC1	1.11474	0.0177573
LOC645958	1.11472	0.0265402
PSME1	1.11468	0.0253885
SEC24B	1.11467	0.0279842
DHX36	1.11462	0.00653354
DPEP1	1.11462	0.0363641
SCNN1D	1.11455	0.0280004
ABHD14B	1.1145	0.011834
ST8SIA2	1.1145	0.0737551
HS.570192	1.11449	0.0224589
WDR33	1.11448	0.0351001
IRF8	1.11448	0.0461445
NOTCH2NL	1.11442	0.00474859
NTSR2	1.1144	0.0329294
SEC11C	1.11428	0.0344685
LOC644303	1.11428	0.0120589
LOC651820	1.11427	0.0191682
RNF113B	1.11424	0.0981519
RBM33	1.11419	0.0149796
RECQL5	1.11418	0.00359428
TP53BP2	1.11416	0.0572959
ANKRD53	1.11413	0.00505229
S100A3	1.11406	0.00402901
LOC100133931	1.11403	0.0253062
LOC647012	1.11403	0.0998075
DIRAS3	1.11402	0.00403859
CCDC39	1.11396	0.0191196
DTWD1	1.11394	0.00368859
C1ORF135	1.11389	0.100761
UXT	1.11387	0.0340739
HS.538064	1.11385	0.0471944
ESRRG	1.11378	0.0312634
LOC253573	1.11377	0.0237614
ZNF706	1.11375	0.023816
LOC650200	1.11369	0.00513226
MAP1S	1.11368	0.032741
FAM108A3	1.11366	0.00520156
ACBD5	1.11364	0.0521308
LOC100127930	1.11362	0.0358397
FNDC4	1.11361	0.0639372
PPIG	1.11359	0.0183469
HS.445391	1.11353	0.0272554
LOC100129412	1.1135	0.064937
OSGEP	1.11341	0.0128792
MMP10	1.11338	0.00091244
RUVBL1	1.11335	0.016101
CDH26	1.11333	0.0643221
HS6ST1	1.11332	0.0863028
LOC728034	1.11332	0.00408047
HS.569404	1.11325	0.00879207
MPZL2	1.11325	9.80265e-07
LOC399940	1.11321	0.00506646
LOC196752	1.11312	0.01091
EPHA6	1.11308	0.0166818
TRIM78P	1.11307	0.0857321
MAN2C1	1.11306	0.00503911
LOC730004	1.11303	0.00789438
LOC400299	1.113	0.047895
LCAP	1.11298	0.0706582
LOC642282	1.11293	0.0403554
CYB561	1.11288	0.00784545
THAP10	1.11285	0.018174
SNORD114-7	1.11283	0.060286
HECTD3	1.11281	0.0171301
UBE1	1.11278	0.0828294
ZNF616	1.11277	0.00756407
LOC644482	1.11274	0.00206118
LOC643808	1.1127	0.0219663
PKHD1L1	1.11263	0.0483823
LOC642832	1.11262	0.0864072
SLC24A3	1.11257	0.0768456
C21ORF7	1.11257	0.10368
LOC100132261	1.11256	0.0295436
SNORD58B	1.11253	0.0517032
LOC654202	1.1125	0.0141426
LOC650788	1.11244	0.137232
LOC100128366	1.11244	0.00148077
HS.211724	1.11241	0.0314446
HS.213061	1.11238	0.00274738
PHKB	1.1123	0.0210887
PPP2R5C	1.1123	0.0390191
LOC100132493	1.11225	0.119007
MNS1	1.1122	0.0155716
TRIM42	1.11219	0.0555464
LOC400036	1.11219	0.056034
HS.582516	1.11217	0.00111502
	1.11213	0.00691027
LNPEP	1.11212	0.0164043
FABP4	1.11207	0.0134711
B3GALT5	1.11197	0.00601368
HS.562901	1.11197	0.0707286
OR8G1	1.11196	0.0344636
LOC642624	1.11194	0.0383378
LOC652771	1.11191	0.012
HS.522924	1.11188	0.0387275
IRF3	1.11188	0.0732088
RUNX1T1	1.11186	0.0124782
LBA1	1.11183	0.0131503
HS.212476	1.11182	0.0671045
LOC100131342	1.11182	0.00239629
OLA1	1.11171	0.00382418
LOC647500	1.11168	0.00788632
SNORD114-2	1.11167	0.044602
DOCK6	1.11166	0.100167
LOC644590	1.11164	0.0852554
MID1IP1	1.11161	0.0504194
WDR89	1.11158	0.0122477
TIGA1	1.11157	0.186448
LOC338328	1.11155	0.0293029
PHOX2A	1.11154	0.109435
MDK	1.11154	0.0446352
CDCP1	1.11153	0.0232594
MSH3	1.11144	0.0372553
LOC100132428	1.11139	0.0441257
LOC441052	1.11138	0.0138598
CA12	1.11136	0.0145883
LARP1B	1.11129	0.16993
SLITRK2	1.11127	0.0221311
TRIM14	1.11126	0.0417358
SOX30	1.11125	0.00711021
LOC401622	1.11123	0.01618
NTN1	1.11114	0.0445538
SLC2A9	1.11113	0.0210262
HS.542407	1.11098	0.0159509
AMPD3	1.11096	0.0603609
HS.578401	1.11091	0.00877573
LOC100129424	1.1109	0.0295436
FLJ13197	1.11088	0.00618345
MAEA	1.11086	0.0586481
LOC100133779	1.11079	0.0566988
SLIT1	1.11079	0.0607259
SMAD1	1.11078	0.0621314
FAM83D	1.11077	0.0215294
PSMC4	1.11068	0.0161818
ARSB	1.11065	0.0109397
FMNL3	1.11059	0.0295436
NHEDC1	1.11055	0.0124782
CALR3	1.11049	0.0613583
PMS2L5	1.11043	0.105996
RGS3	1.11039	0.00274941
EIF4G1	1.11039	0.135454
TAS2R5	1.11034	0.0211309
LOC644124	1.11033	0.0131582
HS.550218	1.11028	0.0883197
HS.333643	1.11026	0.035923
YTHDC2	1.11025	0.0294733
LOC646426	1.11018	0.0522492
LOC652493	1.11018	0.0313692
ROBO4	1.11014	0.0627501
HS.563783	1.11005	0.00561932
LOC641710	1.11004	0.0293029
UBE2G1	1.11002	0.0154787
LOC100132441	1.10998	0.0319614
HS.580596	1.10995	0.0261515
LOC731658	1.10993	0.0272298
HS.200698	1.1099	0.0403864
NTNG2	1.10985	0.0330164
TULP4	1.10982	0.0432707
LOC644602	1.10981	0.00393953
KLHL7	1.10981	0.0118864
LOC100128542	1.10976	0.00646332
C10ORF26	1.10975	0.0239278
ZNHIT6	1.10968	0.01279
LOC100129410	1.10967	0.0758774
LOC442229	1.10966	0.0655096
LOC642428	1.10964	0.0943558
SLC26A6	1.10954	0.0710416
IFNA4	1.10949	0.0195048
UGP2	1.10941	0.0546683
LOC441868	1.10939	0.0063451
LOC100133286	1.10936	0.0644516
DNTTIP2	1.10936	0.0203292
MYOCD	1.10933	0.0233977
ANKRD36	1.10932	0.00481683
	1.10931	0.101411
HS.204481	1.10928	0.111305
HPVC1	1.10924	0.036836
LOC642250	1.10924	0.0539409
MAGEB10	1.1092	0.0559024
FAIM	1.10919	0.0860406
LOC347292	1.10918	0.0969435
GABPB1	1.1091	0.078602
OSCAR	1.10907	0.017186
BANF1	1.10907	0.00125532
MIR638	1.10906	0.0465415
CTPS2	1.10903	0.0813683
SORT1	1.10903	0.222181
HS.553291	1.10902	0.05647
LOC100133224	1.10902	0.139185
LOC100133990	1.10894	0.0296052
MTMR6	1.10888	0.184394
LOC641977	1.10883	0.0313692
LOC648080	1.10881	0.0464992
LOC642434	1.10876	0.0291749
LOC644143	1.10875	0.00324423
KGFLP1	1.1087	0.0202808
LOC389787	1.10863	0.0013581
LHX5	1.10862	0.0237578
GPR12	1.10859	0.0595512
LOC285423	1.10855	0.0294205
EGLN2	1.10854	0.0137054
MS4A10	1.10851	0.020029
CCDC69	1.1085	0.0303888
C16ORF30	1.10849	0.0374212
HS.574023	1.10848	0.0803376
MGC10997	1.10847	0.000898333
WNT16	1.10847	0.0111117
LOC399804	1.10846	0.195622
HSPA6	1.10846	0.00771131
LOC651483	1.10845	0.0251525
LOC650930	1.10844	0.0451153
MELK	1.10841	0.0131082
HS.545118	1.1084	0.0683912
LOC730098	1.10839	0.0573434
HS.562639	1.10838	0.00963865
LOC653582	1.10831	0.0131015
SMAP1	1.10831	0.0607259
SYNE2	1.1083	0.196434
LOC401497	1.10829	0.153671
HS.562701	1.10828	0.00239902
BAT1	1.10824	0.0105089
LOC100130906	1.10823	0.153509
DEFB110	1.10821	0.0124782
HS.158036	1.10816	0.0113872
GPR89A	1.10812	0.00206118
AK3L1	1.10811	0.0494314
HS.444785	1.10803	0.107641
NPY5R	1.10802	0.0206943
LOC729399	1.10795	0.024092
LOC652721	1.10793	0.0155495
LOC340515	1.10792	0.0385685
ERCC8	1.10792	0.101485
PKM2	1.10791	0.0677244
ZNF233	1.10786	0.00306409
FOXRED2	1.10783	0.0279023
KRT20	1.1078	0.181182
LOC340239	1.10779	0.0121944
RYR1	1.10778	0.00216197
LOC651868	1.10777	0.134987
POTE2	1.10777	0.0925627
DGCR14	1.10775	0.110772
LOC401561	1.10765	0.0352351
ST8SIA3	1.10764	0.114089
RPP40	1.10763	0.0984322
KDELC1	1.10762	0.108447
ANAPC7	1.10761	0.0329973
CLEC16A	1.10761	0.267442
LOC644019	1.10758	0.0269812
TRIM39	1.10758	0.499939
LOC345645	1.10757	0.0056023
C13ORF15	1.10752	0.00458201
SMAD2	1.10752	0.134377
MBNL1	1.10752	0.111285
LSM10	1.10752	0.000340219
ZAP70	1.10751	0.109411
FXYD6	1.10745	0.00109432
HS.543924	1.10739	0.0303499
LOC642513	1.10739	0.0279398
	1.10736	0.0389625
SLC15A4	1.10734	0.0417972
LOC202134	1.10731	0.0703035
SCAMP4	1.10725	0.0566144
PDE4DIP	1.10721	0.0565696
MVP	1.10715	0.0509708
APOBEC3H	1.10715	0.0506496
HS.527657	1.10714	0.0413243
LOC652286	1.10713	0.0263333
C9ORF3	1.10707	0.0651265
TSSC4	1.10706	0.0101669
LOC100130171	1.10691	0.03598
LOC442015	1.1069	0.00285813
PSIP1	1.10687	0.0642774
C6ORF192	1.10687	0.0146105
HS.562947	1.10682	0.00646157
MIR320C1	1.10681	2.65474e-05
ALDH4A1	1.10674	0.167594
LOC286310	1.1067	0.0754475
TUBA3C	1.10669	0.0160015
LOC100128361	1.10666	0.0196448
KIF21B	1.10665	0.00809832
C16ORF13	1.10662	0.00642676
ZNF282	1.10661	0.05933
SEMA6B	1.1066	0.0340256
CCDC144A	1.10654	0.0129071
TPM2	1.10651	0.0203991
HS.102428	1.1065	0.0419402
B3GALNT2	1.10649	0.00326539
LOC100133616	1.10647	0.0988767
TRH	1.10644	0.0217911
SFRS13A	1.1064	0.00256995
NCDN	1.10637	0.0484166
LOC284009	1.10636	0.0494006
CSPG5	1.10635	0.021898
CYP26A1	1.10635	0.149712
LOC644624	1.1063	0.027731
SDR16C5	1.10627	0.109774
CARS2	1.10625	0.104983
FLJ35220	1.10621	0.114846
NCOA1	1.10618	0.0445538
	1.10616	0.00815944
SCARNA6	1.10612	0.00565274
PCDH9	1.1061	0.0188505
LOC100130982	1.1061	0.00677239
SRD5A2L2	1.10608	0.206267
BRI3BP	1.10605	0.0101868
HS.542954	1.10602	0.00722496
LOC643389	1.106	0.033013
XPR1	1.10598	0.0454346
RGS5	1.10593	0.0171741
HMBOX1	1.10591	0.0757235
LOC100134057	1.10582	0.0246278
LOC647123	1.10582	0.107774
LOC644628	1.10574	0.0304947
LMX1A	1.10571	0.0534533
LOC645137	1.10571	0.0275632
PCDHB14	1.10565	0.072799
LOC647264	1.10562	0.0136886
LOC389517	1.10547	0.0289993
TCEAL8	1.10543	0.0215125
	1.10538	0.0466694
LOC642037	1.10536	0.0601788
LOC645438	1.10533	0.0111823
AQP9	1.10532	0.0434195
HS.333785	1.10532	0.0282322
GRP	1.10531	0.0214679
LOC728537	1.10525	0.12576
LOC653352	1.10524	0.0691881
PAQR5	1.10519	0.0421828
LOC644516	1.10513	0.00364101
MSLNL	1.10512	0.118758
CCDC150	1.10512	0.0282485
FVT1	1.10509	0.035578
LOC646891	1.10509	0.0105779
TMEM18	1.10508	0.0218414
CCDC121	1.10505	0.0517476
EHMT1	1.10504	0.0353153
SULT6B1	1.10503	0.11064
ARID5A	1.10501	0.0272896
ARHGAP17	1.10501	0.0640092
PNPLA3	1.10499	0.0166037
LOC643922	1.10499	0.00637043
LOC644029	1.10499	0.144626
LOC442501	1.10499	0.0677304
DGAT2L6	1.10497	0.0643056
C21ORF45	1.10497	0.0434934
IFNA13	1.10497	0.0605665
HSPH1	1.10496	0.0322017
HSPBP1	1.10496	0.100899
LOC648001	1.10492	0.0733519
RASA3	1.10491	0.255451
PURA	1.10489	0.0538807
HS.574587	1.10488	0.0934402
MGLL	1.10487	0.110553
GGH	1.10486	0.0416885
	1.10486	0.0193164
PLOD3	1.10484	0.0402712
EBAG9	1.10483	0.0128103
	1.10482	0.0515559
LOC441368	1.10478	0.0350468
NPHP1	1.10478	0.0404532
ERGIC3	1.10477	0.157626
KLHL7	1.10474	0.0156288
TCF7	1.10472	0.0129071
CRSP2	1.10467	0.173985
RHOH	1.10466	0.0313692
HS.584126	1.10465	0.0153921
C20ORF26	1.10462	0.0175457
AGTR1	1.10461	0.107979
MIR335	1.1046	0.0213017
HS.582939	1.1046	0.138247
MYOM1	1.10459	0.0227826
NIPAL1	1.10458	0.0132912
HS.529743	1.10457	0.158592
LOC647946	1.10457	0.0317691
PTPRB	1.10456	0.0206
FLJ46257	1.10453	0.135945
HS.444550	1.10452	0.0196699
LOC644976	1.10451	0.0192743
SHISA5	1.10451	0.0071379
LOC653082	1.10447	0.0622564
MRI1	1.10441	0.0157859
MIR1294	1.10438	0.00571064
BBS5	1.10436	0.0310799
APRT	1.10433	0.228605
CCDC46	1.10432	0.0802671
LOC730351	1.10432	0.0471944
EDG1	1.1043	0.13161
IFNA4	1.1043	0.0159509
LOC100129484	1.10426	0.00773237
ZNF805	1.10426	0.00705681
LOC729770	1.10424	0.00422729
HS.333185	1.10423	0.0533878
TBC1D15	1.10423	0.00785734
LOC158257	1.10423	0.082283
LOC644172	1.10422	0.00216197
CNPY3	1.10421	0.0545652
C3ORF51	1.1042	0.0121365
RUNDC3B	1.10418	0.0338673
KCNK4	1.10418	0.107934
LOC653303	1.10417	0.0340555
PARP8	1.10415	0.0922938
SLC22A10	1.10414	0.0244393
OR11A1	1.10412	0.0153473
NEK10	1.10412	0.0517697
FAM155A	1.10411	0.00306409
FLJ44082	1.1041	0.0316878
GCH1	1.1041	0.0148227
HS.543971	1.10407	0.162169
ETV6	1.10406	0.0556146
LOC728361	1.10404	0.0161818
SCUBE3	1.10404	0.017391
HS.577926	1.10402	0.149073
LOC648700	1.10402	0.0312473
PHGDH	1.10398	0.0151372
LOC642892	1.10397	0.0381498
ZNF483	1.10396	0.0297023
HS.195634	1.10391	0.0317702
NRG1	1.10389	0.0068283
LOC100132296	1.10389	0.0111823
CWF19L1	1.10387	0.0203769
LOC100134395	1.10383	0.0392979
LOC728419	1.1038	0.179723
RABEP1	1.10378	0.0159509
LOC649030	1.10376	0.0409947
LOC729731	1.10376	0.0505087
FMNL1	1.10368	0.0712963
LOC644098	1.10366	0.0417606
ZNF627	1.10365	0.103419
DKFZP667M2411	1.10363	0.017247
PHF20L1	1.10361	0.0191821
HS.148844	1.10361	0.0321126
OR8K1	1.10356	0.0226323
AIPL1	1.10349	0.0183883
LOC728945	1.10345	0.0299346
MGC57346	1.10344	0.0555464
RRP1	1.10339	0.0960815
MORC3	1.10334	0.0759159
HS.566539	1.10331	0.1076
CAND1	1.10328	0.0400708
CHR415SYT	1.10328	0.0486141
LOC286411	1.10326	0.0214595
KIF24	1.10326	0.0181974
	1.10325	0.013036
MMP17	1.10324	0.0261476
HS.541845	1.10321	0.0371579
AP2M1	1.10319	0.0410259
HS.551942	1.10314	0.00982951
B2M	1.10313	0.0603122
LOC653487	1.10311	0.0184543
HS.539840	1.1031	0.0995093
LOC151457	1.10307	0.0308929
HS.367445	1.10302	0.261262
M160	1.10301	0.0909359
DLGAP5	1.103	0.0298308
KLHL11	1.10298	0.00307205
MRGPRF	1.10294	0.01034
ZBTB7A	1.10292	0.0149292
HS.130590	1.10292	0.0623781
HS.48706	1.10287	0.0605144
TUBGCP4	1.10283	0.0337919
C20ORF38	1.10283	0.02944
HS.566930	1.10281	0.142471
	1.10281	0.0334788
HS.380659	1.10281	0.0369988
HSFY2	1.10276	0.0126504
IL1R1	1.10273	0.0441711
LOC100133459	1.10273	0.00726013
DMKN	1.10271	0.0282485
CNGB1	1.10268	0.0367712
PREI3	1.10267	0.0290973
OR10K1	1.10266	0.0829536
LOC100131265	1.10263	0.0752872
IRF6	1.10262	0.110054
EPHA3	1.10259	0.0153995
CTSB	1.10257	0.0499368
LOC100130345	1.10256	0.0207715
LOC150185	1.10255	0.0130775
FAM156B	1.10255	0.0273783
MIR1263	1.10253	0.0131803
LOC650561	1.10251	0.0419317
ETS1	1.10249	0.0162421
LOC100130623	1.10248	0.0199859
PPM1F	1.10247	0.0589158
HS.564338	1.10245	0.0089248
SHQ1	1.10241	0.0340555
MBD4	1.10238	0.246634
	1.10238	0.0111823
ERCC-00078	1.10237	0.0908998
HS.568870	1.10234	0.000515722
PEX10	1.10225	0.0434934
KIAA0888	1.10224	0.0421747
LOC338756	1.10221	0.0212339
LOC100131085	1.10218	0.00931457
LOC100132439	1.10214	0.0280004
HS.202577	1.10212	0.0159509
HS.551126	1.1021	0.10388
LOC100133178	1.10205	0.0723029
PMEPA1	1.10204	0.0422993
HS.461694	1.10202	0.125012
ZNF658B	1.10201	0.0392981
HS.547201	1.102	0.0832234
CABIN1	1.10198	0.0903492
XKR9	1.10194	0.0208448
CICE	1.10194	0.153848
ZCCHC16	1.10192	0.0745012
BRDT	1.10191	0.0556146
IL1R2	1.10189	0.00910883
SETD3	1.10189	0.0210233
BPTF	1.10189	0.0770913
MIR496	1.10189	0.0729234
LOC441191	1.10186	0.0808403
HS.445079	1.10181	0.0155716
MEOX2	1.10181	0.0505087
SOX1	1.10178	0.0290636
TENC1	1.10169	0.0445538
NHEDC2	1.10162	0.0914067
OR5AK2	1.10159	0.0477704
ZNF182	1.10158	0.102817
SH3BP5L	1.10157	0.0206943
CDY1	1.10151	0.0153214
TCF7	1.10147	0.0803504
GFRAL	1.10147	0.200905
MIRLET7G	1.10145	0.0135117
LOC100133095	1.10145	0.0368851
TMEM166	1.10145	0.00561753
PHC3	1.10144	0.197418
LOC648494	1.10142	0.168319
APOB	1.10142	0.172934
FGL1	1.10138	0.0930612
SCAND1	1.10136	0.00402019
HS.512470	1.10134	0.0921157
HS.406011	1.10124	0.0598676
LOC652886	1.10123	0.0873326
HS.129261	1.10123	0.0761563
C5ORF28	1.10119	0.01134
MMGT1	1.10119	0.0733519
ACCN1	1.10119	0.00879207
SLC10A6	1.10117	0.0563497
ANXA3	1.10113	0.0699177
PGLYRP2	1.10113	0.0155987
TP53I11	1.10101	0.0363511
HS.568712	1.101	0.176704
LRP11	1.101	0.0690679
LOC642269	1.10096	0.0409947
LOC100132494	1.10095	0.011047
HS.543875	1.10094	0.0471944
DHX36	1.10094	0.0454447
GUCY1B2	1.10093	0.0426591
TM6SF1	1.10091	0.06301
LAS1L	1.10085	0.0406183
SSTR1	1.10082	0.146091
HS.545236	1.10082	0.101233
ADAMTS7	1.10082	0.0671045
DDX3X	1.10075	0.0833078
LOC285500	1.10075	0.218241
ANKRD37	1.10074	0.208611
SNORD20	1.10071	0.0339875
LOC649397	1.10069	0.0305258
LOC652281	1.10065	0.00596797
MIR30B	1.10065	0.199116
LOC642608	1.10063	0.0543848
CALCB	1.10062	0.135908
OAS2	1.10061	0.0122746
PAIP2	1.1006	0.135908
SGTA	1.10058	0.0693408
C20ORF56	1.10054	0.0172285
TSPAN6	1.10053	0.0624542
	1.10049	0.0859045
GALNTL1	1.10048	0.0902073
ZACN	1.10046	0.0339583
TELO2	1.10045	0.162797
CTNND1	1.10045	0.02601
LOC100130905	1.10042	0.0772843
HS.442773	1.10037	0.0353188
CORO2A	1.10035	0.0460387
HS.390374	1.10035	0.0384692
RAB39B	1.10034	0.0202738
GABBR1	1.10033	0.0759372
C15ORF41	1.10032	0.0357649
GOSR1	1.1003	0.00713196
LOC651004	1.10026	0.00842626
MLLT4	1.10025	0.0445538
CEP135	1.1002	0.0152402
MRPL3	1.10016	0.0488636
RASSF1	1.10016	0.00537828
TMEM120B	1.10014	0.0148123
HM13	1.10014	0.0258046
LOC441682	1.10014	0.0859862
LOC100131699	1.10013	0.0390274
SPATS2	1.10012	0.0128872
CPSF6	1.10003	0.0196448
HS.197018	1.10003	0.0379102
ECE1	1.10002	0.0114619
GABPA	1.09999	0.252701
LOC401164	1.09997	0.111048
ZNF138	1.09996	0.0757929
SMOX	1.09995	0.00266241
CCDC144NL	1.09994	0.0866517
HS.388287	1.09993	0.0515661
ZNF452	1.09989	0.0120364
HS.542622	1.09988	0.0792904
LOC374920	1.09987	0.0481836
MYO18A	1.09986	0.0129728
LOC401286	1.09984	0.0273783
LOC100128009	1.09981	0.0769653
EYS	1.09981	0.155087
HS.121380	1.09977	0.00520156
LOC648200	1.09972	0.0442221
LIPC	1.09971	0.0318044
FAM134B	1.09971	0.0360724
HS.539838	1.09969	0.0374128
TMEM8	1.09967	0.0313692
LOC647859	1.09965	0.00606231
C1ORF128	1.09962	0.0183469
RFX2	1.09958	0.0154268
LOC441340	1.09956	0.077352
HS.131670	1.09954	0.0568815
KRT84	1.09954	0.0120376
LOC644010	1.09951	0.0265679
SLC7A5	1.09949	0.0943558
HS.538602	1.09949	0.155626
UBE2N	1.09948	0.11117
HLA-DRA	1.09947	0.0553493
GLYATL2	1.09946	0.0454273
MUM1L1	1.09945	0.0556596
SNX21	1.09941	0.076024
ZNF230	1.09931	0.00410572
ASB17	1.09926	0.0599444
AKAP14	1.09924	0.102576
LOC650968	1.09923	0.0361873
OBFC2B	1.09919	0.00840417
MEGF10	1.09918	0.0321126
RAD51	1.09918	0.026443
RFNG	1.09915	0.0222337
ARSB	1.09914	0.0423126
LOC100132402	1.09914	0.0228814
MOAP1	1.09914	0.0296317
ZNF311	1.09913	0.0855395
LOC644739	1.09913	0.153874
SLC26A8	1.09911	0.143042
SLMAP	1.0991	0.0272554
LOC440366	1.09903	0.0946071
TPO	1.09898	0.0211933
LOC646607	1.09896	0.103134
NUDT1	1.09891	0.0535242
LOC100130092	1.09891	0.135945
HS.563599	1.09889	0.0270543
ACTR8	1.09888	0.0907831
GADL1	1.09888	0.20344
CCAR1	1.09887	0.171408
[truncated: 46,109 more rows]
