# Supplementary material for: Ago-RIP-Seq identifies Polycomb repressive complex I member CBX7 as a major target of miR-375 in prostate cancer progression
Source: Oncotarget. 2016 Jul 20;7(37):59589–603. doi: 10.18632/oncotarget.10729 (PMC5312160; doi:10.18632/oncotarget.10729)
Supplement: Supplementary file 6 [file oncotarget-07-59589-s006.xls]

## Sheet: Tabelle1
Supplementary Table 7
Name	Sequence
Pre-miR cloning primers
pre-miR-375_KpnI_F1	ATAGGTACCAAGACCAGGACCAGGAGATCAC
pre-miR-375_BamHI_R1	ATAGGATCCCCTGCGTGGCGATCA
MiRNA sponge cloning primers
SanDI-linker-S	CTAGCCTGGTTTAAACGACGGGTCCCGACTCTAGAGACC
SanDI-linker-AS	TCGAGGTCTCTAGAGTCGGGACCCGTCGTTTAAACCAGG
miR-375-sponge-S	GTCCCTCACGCGAGCCTTCGAACAAAAATTTCACGCGAGCCTTCGAACAAAGG
miR-375-sponge-AS	GACCCTTTGTTCGAAGGCTCGCGTGAAATTTTTGTTCGAAGGCTCGCGTGAGG
Non-targeting-control-sponge-S	GTCCCAAGTTTTCAGAAAGCTAACAAATTAAGTTTTCAGAAAGCTAACAGG
Non-targeting-control-sponge-AS	GACCCTGTTAGCTTTCTGAAAACTTAATTTGTTAGCTTTCTGAAAACTTGG
Luciferase cloning primers
CBX7_3UTR_fwd_NheI	ATAGCTAGCATCACCGTTTTTACTCTTCTTAAACTG
CBX7_3UTR_rev1_XhoI	ATACTCGAGTGCCTCATTTACCAGATAAATCATC
Sequencing primers
pREP Forward	GCTCGATACAATAAACGCC
pREP4 rev	CAGCCATACCACATTTGTAGAG
EBV Reverse	GTGGTTTGTCCAAACTCATC
qRT-PCR primers		UPL probe ID
B3GNTL1 fwd	TTGGATCAACCAGCTGACG	17
B3GNTL1 rev	GGGCCATTTGAGGTGAAAA
BCAS4 fwd	TCAGGCTGGAAGAGTTTTGC	65
BCAS4 rev	GGCCTTAAGGACTGGGATGT
CBX7 fwd	CGTCATGGCCTACGAGGA	63
CBX7 rev	TGGGTTTCGGACCTCTCTT
CBY1 fwd	CGGCTGAAAGTGGACATCTTA	86
CBY1 rev	TTCCTTCTCCATTAAGTGGGATT
CHIC1 fwd	TCTCCCGGTCAATGTGAAAT	84
CHIC1 rev	AACTTCTGAATTGATCTTCTGGTTC
DNM1 fwd	ACCTGGCCAATTCTGACG	10
DNM1 rev	GTGATGACCCCGATGGTG
EFHC1 fwd	ATGTCCGAAAGCGAGAAGC	50
EFHC1 rev	ACGCCTGGATCCTTTTCAG
MAN2C1 fwd	ACTGGGCTCGATTTGAGGT	42
MAN2C1 rev	AGCCCAAAGCCGTGTTCT
PTPMT1 fwd	ATGGTGGCAGCATACCTGAT	75
PTPMT1 rev	TGTGGATGTATGACCGGATCT
RBL1 fwd	TTGGCGAATCAGGACCATA	3
RBL1 rev	TGCGGGGAAATATAAATGGA
TNS4 fwd	CCCAGGACACCAGAACTCC	1
TNS4 rev	CTTCATGGTGGGCTGCAT
GAPDH fwd	GCTCTCTGCTCCTCCTGTTC	60
GAPDH rev	ACGACCAAATCCGTTGACTC
siRNA (Qiagen)	Target Sequence
CBX7_1, Ca.Nr.: SI03128489	AAGAGACTGTATAGCATCTAT
CBX7_2, Ca.Nr.: SI03189137	CCGCCTCGTCATGGCCTACGA
CBX7_3, Ca.Nr.: SI04270560	CAGAGTGGCCCAGTAGAGCAA
sictrl, Ca.Nr.: SI03650318	sequence is not available
